# Supplementary material for: Predictive model for cytoneme guidance in Hedgehog signaling based on Ihog- Glypicans interaction
Source: Nat Commun. 2022 Sep 26;13:5647. doi: 10.1038/s41467-022-33262-4 (PMC9512826; doi:10.1038/s41467-022-33262-4)
Supplement: Supplementary file 12 — Source Data [file 41467_2022_33262_MOESM12_ESM.xlsx]

## Sheet: Study of cyt with Ihog levels  
Figure 1
Section e
	Ihog vs Wt	Ihog vs RNAi	Ihog vs Ihog		P values of statistical study (Wilcoxon test) for cytonemes:
	# Cyt	# Cyt	# Cyt		Vs	Ihog vs Wt	Ihog vs RNAi	Ihog vs Ihog
Disc 1	47	35	0		Ihog vs Wt	-	8.9·10-1 (n.s)	3.10·10-4
Disc 2	45	37	0		Ihog vs RNAi	-	-	3.1·10-4
Disc 3	39	42	0		Ihog vs Ihog	-	-	-
Disc 4	41	51	3
Disc 5	42	55	2
Disc 6	38	42	0
Disc 7	43	45	3
Disc 8	51	41
Section f
Ihog vs IhogBoiRNAi	Cyt	Angles	Ihog vs WT	Cyt	Angles		P values of statistical study (Wilcoxon test) for angles:
Sample 1	1	107.063	Sample 1	1	91.245		Vs	IhogBoiRNAi
Sample 1	2	112.166	Sample 1	2	101.31		Ihog Wild type	7.79·10-1 (n.s)
Sample 1	3	81.529	Sample 1	3	103.079
Sample 1	4	100.62	Sample 1	4	119.427
Sample 1	5	56.821	Sample 1	5	96.226
Sample 1	6	80.47	Sample 1	6	93.27
Sample 1	7	76.562	Sample 1	7	90.47
Sample 1	8	87.117	Sample 1	8	86.864
Sample 1	9	103.483	Sample 1	9	101.31
Sample 1	10	117.429	Sample 1	10	66.801
Sample 1	11	116.565	Sample 1	11	65.821
Sample 1	12	91.621	Sample 1	12	69.989
Sample 1	13	99.834	Sample 1	13	77.605
Sample 1	14	48.691	Sample 1	14	97.206
Sample 1	15	52.792	Sample 1	15	98.326
Sample 1	16	82.614	Sample 1	16	91.397
Sample 1	17	91.042	Sample 1	17	85.956
Sample 1	18	104.349	Sample 1	18	63.435
Sample 1	19	96.483	Sample 1	19	74.578
Sample 1	20	93.972	Sample 1	20	78.871
Sample 1	21	98.027	Sample 1	21	114.444
Sample 1	22	102.288	Sample 1	22	117.378
Sample 1	23	88.315	Sample 1	23	90
Sample 1	24	95.08	Sample 1	24	93.814
Sample 1	25	93.945	Sample 1	25	113.305
Sample 1	26	72.525	Sample 1	26	80.218
Sample 1	27	93.225	Sample 1	27	68.199
Sample 1	28	78.906	Sample 1	28	92.862
Sample 2	1	103.699	Sample 1	29	74.65
Sample 2	2	105.068	Sample 1	30	75.174
Sample 2	3	102.858	Sample 1	31	91.975
Sample 2	4	85.236	Sample 1	32	95.711
Sample 2	5	91.528	Sample 1	33	70.346
Sample 2	6	90	Sample 1	34	90
Sample 2	7	76.651	Sample 1	35	118.706
Sample 2	8	73.479	Sample 1	36	117.979
Sample 2	9	259.252	Sample 2	1	93.338
Sample 2	10	119.745	Sample 2	2	96.009
Sample 2	11	80.789	Sample 2	3	87.173
Sample 2	12	92.045	Sample 2	4	93.576
Sample 2	13	75.038	Sample 2	5	99.53
Sample 2	14	77.816	Sample 2	6	83.53
Sample 2	15	90	Sample 2	7	100.305
Sample 2	16	97.512	Sample 2	8	107.819
Sample 2	17	92.779	Sample 2	9	101.165
Sample 2	18	123.959	Sample 2	10	91.591
Sample 2	19	127.725	Sample 2	11	83.558
Sample 2	20	92.255	Sample 2	12	79.046
Sample 2	21	90	Sample 2	13	72.35
Sample 2	22	95.274	Sample 2	14	99.462
Sample 2	23	77.953	Sample 2	15	84.114
Sample 2	24	75.426	Sample 2	16	59.84
Sample 2	25	66.801	Sample 2	17	85.872
Sample 2	26	64.654	Sample 2	18	95.511
Sample 2	27	86.479	Sample 2	19	100.62
Sample 2	28	97.352	Sample 2	20	111.394
Sample 2	29	96.843	Sample 2	21	98.13
Sample 2	30	94.351	Sample 2	22	86.309
Sample 3	1	98.973	Sample 2	23	96.71
Sample 3	2	87.194	Sample 2	24	110.225
Sample 3	3	79.824	Sample 2	25	92.936
Sample 3	4	99.162	Sample 2	26	69.444
Sample 3	5	80.727	Sample 2	27	80.538
Sample 3	6	100.713	Sample 2	28	90
Sample 3	7	88.315	Sample 2	29	91.79
Sample 3	8	98.13	Sample 2	30	90.64
Sample 3	9	98.499	Sample 2	31	85.872
Sample 3	10	94.399	Sample 2	32	100.513
Sample 3	11	103.536	Sample 2	33	122.137
Sample 3	12	103.601	Sample 2	34	110.323
Sample 3	13	76.239	Sample 3	1	101.611
Sample 3	14	109.29	Sample 3	2	107.928
Sample 3	15	105.422	Sample 3	3	91.397
Sample 3	16	101.689	Sample 3	4	75.964
Sample 3	17	88.636	Sample 3	5	86.1
Sample 3	18	98.326	Sample 3	6	90
Sample 3	19	99.62	Sample 3	7	69.538
Sample 3	20	63.435	Sample 3	8	83.418
Sample 3	21	90	Sample 3	9	84.094
Sample 3	22	102.407	Sample 3	10	73.94
Sample 3	23	80.538	Sample 3	11	102.724
Sample 3	24	67.479	Sample 3	12	260.152
Sample 3	25	90	Sample 3	13	87.274
Sample 3	26	73.74	Sample 3	14	111.801
Sample 3	27	57.995	Sample 3	15	91.507
Sample 3	28	50.389	Sample 3	16	83.326
Sample 3	29	66.595	Sample 3	17	89.105
Sample 3	30	91.364	Sample 3	18	90.97
Sample 3	31	61.39	Sample 3	19	101.944
Sample 4	1	118.301	Sample 3	20	88.636
Sample 4	2	88.939	Sample 3	21	96.009
Sample 4	3	94.399	Sample 3	22	104.708
Sample 4	4	107.176	Sample 3	23	91.848
Sample 4	5	99.926	Sample 3	24	93.434
Sample 4	6	78.69	Sample 3	25	120.174
Sample 4	7	69.59	Sample 3	26	91.736
Sample 4	8	71.862	Sample 3	27	131.424
Sample 4	9	78.835	Sample 3	28	113.499
Sample 4	10	83.83	Sample 4	1	94.514
Sample 4	11	84.053	Sample 4	2	90
Sample 4	12	98.276	Sample 4	3	90
Sample 4	13	107.103	Sample 4	4	87.99
Sample 4	14	96.442	Sample 4	5	105.658
Sample 4	15	92.291	Sample 4	6	91.888
Sample 4	16	90	Sample 4	7	98.505
Sample 4	17	60.255	Sample 4	8	97.539
Sample 4	18	49.399	Sample 4	9	76.908
Sample 4	19	50.332	Sample 4	10	77.125
Sample 4	20	64.269	Sample 4	11	92.759
Sample 4	21	86.583	Sample 4	12	71.114
Sample 4	22	87.537	Sample 4	13	87.138
Sample 4	23	92.77	Sample 4	14	91.685
Sample 4	24	80.34	Sample 4	15	75.719
Sample 4	25	88.472	Sample 4	16	38.66
Sample 4	26	94.086	Sample 4	17	81.995
Sample 4	27	92.911	Sample 4	18	93.633
Sample 4	28	87.709	Sample 4	19	93.136
Sample 4	29	95.356	Sample 4	20	105.945
Sample 4	30	87.852	Sample 4	21	91.975
Sample 4	31	99.23	Sample 4	22	73.61
Sample 4	32	80.77	Sample 4	23	75.069
Sample 4	33	91.507	Sample 4	24	64.081
Sample 4	34	104.036	Sample 4	25	53.807
Sample 4	35	101.041	Sample 4	26	58.627
Sample 4	36	76.759	Sample 4	27	87.614
Sample 4	37	98.746	Sample 4	28	90
Sample 5	1	95.371	Sample 5	1	96.089
Sample 5	2	96.194	Sample 5	2	88.939
Sample 5	3	97.943	Sample 5	3	69.649
Sample 5	4	103.736	Sample 5	4	59.036
Sample 5	5	95.389	Sample 5	5	91.637
Sample 5	6	109.983	Sample 5	6	59.859
Sample 5	7	84.369	Sample 5	7	73.54
Sample 5	8	71.768	Sample 5	8	83.596
Sample 5	9	83.182	Sample 5	9	67.166
Sample 5	10	87.138	Sample 5	10	76.827
Sample 5	11	93.731	Sample 5	11	67.989
Sample 5	12	64.945	Sample 5	12	90
Sample 5	13	100.305	Sample 5	13	95.711
Sample 5	14	117.979	Sample 5	14	94.236
Sample 5	15	102.529	Sample 5	15	107.103
Sample 5	16	62.526	Sample 5	16	100.125
Sample 5	17	3.27	Sample 5	17	74.055
Sample 5	18	45	Sample 5	18	86.269
Sample 5	19	84.401	Sample 5	19	61.144
Sample 5	20	87.614	Sample 5	20	100.389
Sample 5	21	80.665	Sample 5	21	111.038
Sample 5	22	95.102	Sample 5	22	94.574
Sample 5	23	95.641	Sample 5	23	72.072
Sample 5	24	96.654	Sample 5	24	86.634
Sample 5	25	67.286	Sample 5	25	83.367
Sample 5	26	65.4	Sample 5	26	90.66
Sample 5	27	54.09	Sample 5	27	88.877
Sample 5	28	88.059	Sample 5	28	69.027
Sample 5	29	63.172	Sample 5	29	87.99
Sample 5	30	78.69	Sample 6	1	90
Sample 5	31	104.036	Sample 6	2	95.042
Sample 5	32	106.189	Sample 6	3	94.764
Sample 5	33	83.066	Sample 6	4	102.804
Sample 5	34	102.265	Sample 6	5	92.121
Sample 6	1	78.261	Sample 6	6	103.201
Sample 6	2	84.472	Sample 6	7	97.943
Sample 6	3	85.503	Sample 6	8	94.004
Sample 6	4	81.703	Sample 6	9	93.231
Sample 6	5	82.444	Sample 6	10	96.927
Sample 6	6	81.18	Sample 6	11	83.991
Sample 6	7	86.088	Sample 6	12	91.848
Sample 6	8	83.48	Sample 6	13	69.717
Sample 6	9	67.797	Sample 6	14	89.12
Sample 6	10	104.036	Sample 6	15	75.677
Sample 6	11	73.301	Sample 6	16	80.059
Sample 6	12	67.011	Sample 6	17	97.407
Sample 6	13	58.392	Sample 6	18	89.37
Sample 6	14	38.047	Sample 6	19	87.089
Sample 6	15	66.329	Sample 6	20	90
Sample 6	16	67.694	Sample 6	21	116.565
Sample 6	17	77.694	Sample 6	22	81.254
Sample 6	18	91.397	Sample 6	23	93.764
Sample 6	19	109.359	Sample 6	24	63.435
Sample 6	20	104.036	Sample 6	25	97.046
Sample 6	21	112.109	Sample 6	26	96.71
Sample 6	22	45.764	Sample 6	27	98.746
Sample 6	23	94.399	Sample 6	28	101.31
Sample 6	24	93.691	Sample 6	29	99.039
Sample 6	25	93.691	Sample 6	30	74.389
Sample 7	1	100.784	Sample 6	31	74.055
Sample 7	2	99.462	Sample 6	32	83.66
Sample 7	3	93.576	Sample 6	33	87.455
Sample 7	4	85.236	Sample 6	34	81.724
Sample 7	5	76.399	Sample 6	35	77.56
Sample 7	6	93.814	Sample 6	36	82.147
Sample 7	7	94.899	Sample 6	37	94.224
Sample 7	8	109.44	Sample 6	38	118.54
Sample 7	9	90	Sample 6	39	95.102
Sample 7	10	107.571	Sample 7	1	95.398
Sample 7	11	101.31	Sample 7	2	99.574
Sample 7	12	126.327	Sample 7	3	115.602
Sample 7	13	94.351	Sample 7	4	85.84
Sample 7	14	109.692	Sample 7	5	89.04
Sample 7	15	120.964	Sample 7	6	91.071
Sample 7	16	115.017	Sample 7	7	56.31
Sample 7	17	62.85	Sample 7	8	78.559
Sample 7	18	86.424	Sample 7	9	94.399
Sample 7	19	82.875	Sample 7	10	80.134
Sample 7	20	92.684	Sample 7	11	107.447
Sample 7	21	82.03	Sample 7	12	66.371
Sample 7	22	79.216	Sample 7	13	81.573
Sample 7	23	88.854	Sample 7	14	107.103
Sample 7	24	90.19	Sample 7	15	69.444
Sample 7	25	93.576	Sample 7	16	87.51
Sample 7	26	80.362	Sample 7	17	107.124
Sample 7	27	80.38	Sample 7	18	114.842
Sample 7	28	100.685	Sample 7	19	87.455
Sample 7	29	119.876	Sample 7	20	92.911
Sample 8	1	98.915	Sample 7	21	90.95
Sample 8	2	121.185	Sample 7	22	78.518
Sample 8	3	113.199	Sample 7	23	79.695
Sample 8	4	99.462	Sample 7	24	90.818
Sample 8	5	97.696	Sample 7	25	84.369
Sample 8	6	99.752	Sample 7	26	85.83
Sample 8	7	102.665	Sample 7	27	93.991
Sample 8	8	101.889	Sample 7	28	98.842
Sample 8	9	78.179	Sample 7	29	108.667
Sample 8	10	87.337	Sample 7	30	135
Sample 8	11	92.936	Sample 7	31	111.801
Sample 8	12	71.075	Sample 7	32	90
Sample 8	13	87.357	Sample 8	1	72.582
Sample 8	14	93.614	Sample 8	2	91.71
Sample 8	15	73.142	Sample 8	3	97.431
Sample 8	16	94.185	Sample 8	4	91.685
Sample 8	17	107.65	Sample 8	5	93.013
Sample 8	18	97.496	Sample 8	6	95.254
Sample 8	19	105.945	Sample 8	7	101.441
Sample 8	20	101.889	Sample 8	8	121.535
Sample 8	21	104.444	Sample 8	9	122.619
Sample 8	22	85.601	Sample 8	10	90
Sample 8	23	92.862	Sample 8	11	71.053
Sample 8	24	97.125	Sample 8	12	81.69
Sample 8	25	73.926	Sample 8	13	101.31
Sample 8	26	79.695	Sample 8	14	87.917
Sample 8	27	94.399	Sample 8	15	83.066
Sample 8	28	43.363	Sample 8	16	85.236
Sample 8	29	85.914	Sample 8	17	81.119
Sample 8	30	86.987	Sample 8	18	66.714
Sample 8	31	88.755	Sample 8	19	73.301
Sample 8	32	125.538	Sample 8	20	61.928
Sample 8	33	72.255	Sample 8	21	82.117
			Sample 8	22	81.363
			Sample 8	23	88.29
			Sample 8	24	86.248
			Sample 8	25	95.44
			Sample 8	26	85.426
			Sample 8	27	108.277
			Sample 8	28	-59.621
			Sample 8	29	96.582
			Sample 8	30	85.855
			Sample 8	31	104.421
			Sample 8	32	92.045
			Sample 8	33	75.256
			Sample 8	34	75.677
			Sample 8	35	89.091
			Sample 8	36	92.862
			Sample 8	37	79.216
			Sample 8	38	90
			Sample 8	39	72.255
			Sample 8	40

## Sheet: Study of cyt orientation 
	Figure 2
Section b						Section c
	Angle (b)	Length (λ)	Angle (g)	Distance (d)		P values of statistical study (Wilcoxon test) for different distances regions:
Clon 1	155.225	9.19	-80.538	3.753			0-5 microns	5-10 microns	10-15 microns	15-20 microns	20-25 microns	25-30 microns	30-35 microns	35-40 microns
Clon 1	150.255	6.902	-84.289	6.304		0-5 microns	-	0.00346537	1.41604e-06	1.23513e-06	0.000118672	0.0024195	0.0922813	0.0243114
Clon 1	147.171	7.836	-99.689	8.961		5-10 microns	-	-	0.00224225	0.00152332	0.0254522	0.227475	0.525112	0.198109
Clon 1	128.66	5.482	90.764	15.983		10-15 microns	-	-	-	0.950282	0.690806	0.198411	0.580151	1
Clon 1	109.29	4.512	85.236	12.892		15-20 microns	-	-	-	-	0.462933	0.131664	0.484896	0.795259
Clon 1	108.435	5.414	93.136	15.719		20-25 microns	-	-	-	-	-	0.399833	0.832277	0.893097
Clon 1	-15.524	11.838	1.548	15.698		25-30 microns	-	-	-	-	-	-	0.95987	0.522716
Clon 1	-19.502	10.923	0	16.551		30-35 microns	-	-	-	-	-	-	-	0.628571
Clon 1	-13.496	5.607	-124.992	2.692		35-40 microns	-	-	-	-	-	-	-	-
Clon 2	163.229	16.346	-94.268	14.314
Clon 2	173.884	6.02	-111.975	13.195
Clon 2	147.529	13.854	-99.913	22.284
Clon 2	136.273	13.521	105.018	18.272
Clon 2	99.462	7.836	101.094	22.106
Clon 2	90	5.707	105.471	24.853
Clon 2	127.999	8.735	18.569	28.877
Clon 2	109.573	10.289	16.47	25.558
Clon 2	42.207	12.324	28.706	10.089
Clon 2	-1.432	8.566	28.339	21.705
Clon 2	-127.504	11.588	-137.793	12.324
Clon 2	-126.573	8.162	-145.561	9.024
Clon 2	110.556	1.805	18.004	5.057
Clon 2	57.529	2.692	18.004	5.057
Clon 2	84.806	4.601	18.004	5.057
Clon 3	53.13	2.229	-77.905	4.674
Clon 3	6.34	2.018	-77.905	4.674
Clon 3	0	3.424	-77.905	4.674
Clon 4	-177.99	12.207	150.068	8.177
Clon 4	-169.046	13.376	156.615	8.693
Clon 4	101.041	9.011	145.265	19.474
Clon 4	-162.474	12.819	169.931	23.176
Clon 5	-162.072	7.636	96.009	3.94
Clon 5	-175.236	5.084	103.496	5.515
Clon 5	-145.886	7.865	180	11.228
Clon 5	-156.251	5.787	-162.97	24.333
Clon 5	-174.428	8.743	-160.241	22.999
Clon 5	-142.595	4.604	-162.956	30.276
Clon 5	180	4.491	-169.061	25.435
Clon 5	63.435	2.89	95.194	2.263
Clon 5	82.235	4.526	90	3.649
Clon 5	82.648	6.511	98.427	5.677
Clon 5	46.273	6.553	112.036	9.696
Clon 6	70.907	5.792	104.3	22.332
Clon 6	-21.448	6.308	-6.072	9.889
Clon 6	23.749	5.787	7.125	11.873
Clon 6	24.102	8.921	1.79	6.743
Clon 6	0	5.333	7.853	6.233
Clon 6	-5.356	6.76	-9.866	4.846
Clon 6	-46.637	5.363	-11.31	8.588
Clon 6	138.652	6.973	93.731	38.82
Clon 6	136.736	4.966	88.713	37.344
Clon 6	144.462	7.244	84.936	33.547
Clon 7	118.179	6.687	155.925	21.747
Clon 7	106.189	6.749	151.429	24.24
Clon 7	75.069	6.672	35.433	40.268
Clon 7	76.504	10.962	32.394	36.212
Clon 7	47.564	9.932	17.868	33.644
Clon 7	17.103	8.524	6.911	27.994
Clon 7	-22.989	7.667	-31.264	13.72
Clon 7	-42.879	8.141	-26.816	21.341
Clon 7	-124.287	11.133	-107.969	24.501
Clon 7	-123.996	10.901	-131.409	35.597
Clon 7	-130.156	8.77	161.222	22.192
Clon 7	-150.018	6.407	-175.236	12.682
Clon 7	126.87	10.611	149.036	14.731
Clon 8	106.336	11.527	9.462	5.865
Clon 8	109.592	11.762	11.31	7.686
Clon 8	129.56	11.261	10.67	13.304
Clon 8	130.732	8.911	20.323	16.378
Clon 8	173.83	13.9	-174.864	16.9
Clon 8	-170.181	9.955	-27.824	7.641
Clon 9	159.305	9.145	46.469	10.396
Clon 9	-8.746	7.355	111.801	6.205
Clon 9	-3.814	2.775	97.125	7.604
Clon 10	-161.03	6.356	174.958	6.551
Clon 10	-140.013	7.657	-107.819	5.561
Clon 10	-103.627	6.459	-120.466	3.835
Clon 10	-132.089	7.825	-137.045	7.47
Clon 10	-123.69	6.133	-130.101	9.457
Clon 10	144.246	5.929	-116.565	2.247
Clon 10	94.514	7.303	-142.651	8.946
Clon 10	84.806	10.35	-149.452	13.4
Clon 10	-3.094	7.039	-6.71	19.227
Clon 10	-46.219	6.22	171.314	13.715
Clon 10	-98.653	8.882	135	4.974
Clon 11	163.025	18.674	-49.044	13.189
Clon 11	171.254	5.081	11.31	4.878
Clon 11	152.7	6.518	33.69	6.69
Clon 12	-14.036	4.661	51.34	6.082
Clon 12	22.443	9.471	140.826	6.595
Clon 12	0	10.301	55.548	19.512
Clon 12	21.801	6.999	28.072	28.774
Clon 12	7.017	12.402	50.315	23
Clon 12	13.736	8.775	-133.877	6.751
Clon 12	24.677	7.756	-100.081	8.674
Clon 12	70.346	8.264	176.186	8.557
Clon 13	143.344	11.689	-168.495	25.147
Clon 13	47.726	3.242	36.87	7.633
Clon 13	94.764	2.626	56.31	7.863
Clon 13	26.565	2.926	5.711	6.575
Clon 13	-18.435	9.654	-7.125	5.274
Clon 13	-32.735	7.259	-20.898	12.839
Clon 13	0	8.505	-11.944	11.591
Clon 13	-37.235	6.848	-3.532	17.697
Clon 13	-77.471	4.021	-8.82	25.599
Clon 13	161.565	4.138	178.986	24.646
Clon 13	148.671	5.872	-179.029	25.736
Clon 13	161.565	7.586	-172.278	25.968
Clon 13	143.344	11.689	-168.495	25.147
Clon 13	47.726	3.242	36.87	7.633
Clon 13	94.764	2.626	56.31	7.863
Clon 13	26.565	2.926	5.711	6.575
Clon 13	-18.435	9.654	-7.125	5.274
Clon 13	-32.735	7.259	-20.898	12.839
Clon 13	0	8.505	-11.944	11.591
Clon 13	-37.235	6.848	-3.532	17.697
Clon 13	-77.471	4.021	-8.82	25.599
Clon 13	161.565	4.138	178.986	24.646
Clon 13	148.671	5.872	-179.029	25.736
Clon 13	161.565	7.586	-172.278	25.968
Clon 14	-175.601	5.687	-161.565	7.586
Clon 14	-145.491	4.234	-170.074	8.855
Clon 14	139.764	3.714	-164.578	13.121
Clon 14	137.49	7.1	177.663	10.694
Clon 14	153.435	5.851	156.038	4.296
Clon 14	-129.174	7.595	-33.996	11.31
Clon 14	-151.39	2.732	-62.526	6.145
Clon 14	-135	4.009	-14.036	3.597
Clon 14	122.471	2.843	-8.13	3.084
Clon 15	124.077	8.952	-171.027	4.195
Clon 15	153.435	3.901	-168.111	4.234
Clon 15	172.405	3.3	180	3.489
Clon 15	174.56	4.6	-172.405	3.3
Clon 15	-148.392	3.329	-135	2.776
Clon 15	-102.875	7.829	-99.462	3.979
Clon 15	-77.005	5.819	-99.462	6.632
Clon 15	-72.474	4.345	-72.759	6.622
Clon 15	-84.56	4.6	-3.013	4.149
Clon 15	-96.911	7.249	14.621	5.184
Clon 15	-78.232	5.346	-33.275	8.347
Clon 15	-131.634	5.252	132.614	7.408
Clon 15	-153.435	5.851	136.332	6.632
Clon 15	-111.801	4.697	-157.166	4.496
Clon 15	-173.991	4.166	160.346	3.242
Clon 16	164.65	11.533	-175.236	5.252
Clon 16	137.121	8.333	180	8.333
Clon 16	140.315	13.318	-175.914	4.798
Clon 16	169.287	16.424	-172.057	13.318
Clon 16	165.174	15.34	165.174	9.182
Clon 16	154.29	13.07	135.939	16.424
Clon 16	139.764	7.427	60.422	9.468
Clon 16	-12.875	7.829	-12.381	15.34
Clon 16	-10.784	4.662	-8.616	7.67
Clon 16	-26.565	5.851	-4.118	13.07
Clon 16	-7.853	6.384	8.973	9.407
Clon 16	-23.199	8.304	-8.393	7.427
Clon 16	-23.532	14.747	10.382	9.278
Clon 16	-24.444	13.175	10.371	7.829
Clon 16	-28.686	13.175	19.002	27.462
Clon 16	-31.827	7.443	21.359	4.662
Clon 16	-169.114	5.774	126.193	29.114
Clon 16	151.39	2.732	164.055	5.851
Clon 16	166.608	4.708	155.225	27.33
Clon 16	160.56	3.931	173.991	6.384
Clon 16	-156.801	3.322	-165.069	25.168
Clon 17	-69.228	5.67	56.31	2.637
Clon 18	-69.228	5.67	56.31	2.637
Clon 18	27.897	3.517	33.69	6.694
Clon 18	14.931	2.779	29.055	3.599
Clon 18	28.072	3.054	60.255	3.054
Clon 18	90	1.463	90	1.463
Clon 18	62.241	3.931	153.435	2.51
Clon 18	90	4.632	53.973	7.509
Clon 18	118.301	2.725	140.528	4.151
Clon 18	90	1.706	95.356	5.871
Clon 18	63.435	4.035	90	4.875
Clon 18	46.975	3.624	-7.125	8.83
Clon 18	25.346	3.816	5.44	7.592
Clon 18	39.094	3.808	6.843	4.657
Clon 18	31.43	3.931	-10.62	2.966
Clon 18	15.255	4.257	4.97	4.151
Clon 18	-17.354	3.083	-10.784	3.968
Clon 18	-29.745	3.054	-63.435	4.906
Clon 18	-99.462	4.448	169.695	1.965
Clon 18	-53.616	4.194	32.005	3.386
Clon 19	143.13	4.571	34.509	3.516
Clon 19	150.642	3.386	19.026	5.706
Clon 19	131.186	3.968	144.689	5.412
Clon 19	140.44	5.368	109.093	5.165
Clon 19	143.13	6.436	122.619	5.478
Clon 19	147.724	8.114	104.036	5.262
Clon 19	163.072	8.711	106.46	8.405
Clon 19	-164.055	6.564	-171.937	22.167
Clon 19	-129.611	6.929	13.938	25.837
Clon 19	-69.228	5.706	18.8	18.039
Clon 19	-49.399	6.742	24.829	13.416
Clon 19	-18.435	3.316	-14.621	4.257
Clon 19	-43.152	3.968	-9.13	10.379
Clon 19	-36.87	5.412	3.576	5.871
Clon 19	-29.745	5.896	0	4.388
Clon 19	38.66	3.465	-6.789	7.619
Clon 19	52.595	3.998	-4.865	8.563
Clon 19	19.026	5.706	33.69	5.273
Clon 19	23.499	4.482	107.526	3.624
Clon 20	142.765	5.741	-116.565	2.725
Clon 20	128.66	7.119	-22.62	9.507
Clon 20	136.332	5.516	-16.699	3.854
Clon 20	-41.855	11.741	96.843	4.657
Clon 20	-5.315	7.835	45	2.758
Clon 20	-39.063	16.294	-16.899	15.037
Clon 20	-46.975	3.624	-50.528	4.151
Clon 20	0	4.875	4.086	5.142
Clon 20	-21.801	5.794	-23.199	15.396
Clon 20	-3.468	6.099	-18.435	18.5
Clon 20	-68.199	2.853	19.799	4.936
Clon 20	4.185	7.572	0.585	18.04
Clon 20	0	7.557	6.009	17.391
Clon 20	-113.499	4.58	16.557	7.099
Clon 20	-163.443	7.099	-169.38	17.835
Clon 20	-148.57	7.778	174.472	5.628
Clon 20	-163.072	8.943	180	3.9
Clon 20	180	6.582	-147.995	5.142
Clon 20	172.875	4.415	163.072	4.32
Clon 20	-157.068	5.025	90	5.363
Clon 20	-174.144	7.107	80.538	2.207
Clon 21	162.3	8.943	-30.816	12.249
Clon 21	162.031	7.169	31.535	9.406
Clon 21	164.291	6.094	36.87	5.412
Clon 21	149.421	4.599	17.745	4.857
Clon 21	150.255	4.475	12.995	2.486
Clon 21	-15.945	7.869	-90	2.925
Clon 21	-31.329	4.936	-74.055	2.545
Clon 21	18.435	6.938	119.055	5.564
Clon 21	50.906	3.808	63.435	3.599
Clon 21	3.366	3.178	36.87	1.904

## Sheet: Study of cyt with Fn1 mutant
Figure 4
Section d
	Ihog vs Ihog	Ihog vs IhogDfn1		P values of statistical study (Wilcoxon test) for number of cytonemes:
	# Cyt	# Cyt		Vs	Ihog vs Ihog
Disc 1	0	47		Ihog vs IhogDfn1	3.97·10-5
Disc 2	0	38
Disc 3	0	42
Disc 4	3	37
Disc 5	2	50
Disc 6	0	38
Disc 7	3	54
Disc 8		40
Disc 9		31
Disc 10		28
Disc 11		34
Disc 12		40
Section e
	Ihog vs Gly	IhogDfn1 vs Gly		P values of statistical study (Wilcoxon test) for number of cytonemes:
	# Cyt	# Cyt		Vs	Ihog vs Gly
Disc 1	28	0		IhogDfn1 vs Gly	2.24·10-5
Disc 2	20	0
Disc 3	18	2
Disc 4	14	0
Disc 5	22	3
Disc 6	18	3
Disc 7	16	0
Disc 8	21	1
Disc 9	15	0
Disc 10	20	4
Disc 11	17	0
Disc 12		3
Disc 13		0
Disc 14		2

## Sheet: Ihog and Dlp profiles
Figure 6
Section d
	Disc 1			Dics2			Disc 3			Disc 4			Disc 5			Disc 6			Disc 7			Disc 8			Disc 9			Disc 10			Disc 11			Disc 12			Disc 13			Disc 14			Disc 15			Disc 16			Disc 17
x (microns)	ihog	ptc	dlp	ihog	ptc	dlp	ihog	ptc	dlp	ihog	ptc	dlp	ihog	ptc	dlp	ihog	ptc	dlp	ihog	ptc	dlp	ihog	ptc	dlp	ihog	ptc	dlp	ihog	ptc	dlp	ihog	ptc	dlp	ihog	ptc	dlp	ihog	ptc	dlp	ihog	ptc	dlp	ihog	ptc	dlp	ihog	ptc	dlp	ihog
0	17119379	42897	13416259	12146793	74241	6099293	12090018	69345	3145034	22857361	168707	8593173	10531189	96017	16991500	17882725	216897	6587052	13717431	66534	9009482	9835862	86241	11450327	8732034	94897	5481741	16817896	61379	10297862	16747846	206086	7856086	9415931	130190	12175604	11754673	257897	7317776	10807621	81345	3555121	14355862	124534	7223586	11969552	251397	8567862	16211396
0.26	20262914	49414	13824362	12816931	102034	6277311	12034931	99241	2947396	21383379	188948	8244482	11192775	88121	16633518	17816121	233948	6811414	15355431	163431	9333207	10620173	86586	11426104	8749293	85914	5637414	16655189	60672	10173569	16605828	177724	7294172	9812275	112466	11560707	11800725	356241	7424896	9568534	86897	3421190	14645586	126052	7361552	12932534	225052	8089104	16277293
0.5199	21419621	111603	13610845	12387207	121000	7230224	11641225	72983	2721534	23625465	247914	9263862	10600879	85052	16629414	19460051	157483	6441862	14758259	51655	7223207	11329155	90310	10256241	9361345	101052	5760828	16257431	51569	9550414	16033225	148017	7203914	10089362	199586	11732534	11923379	368172	7235896	8794311	64328	3281638	13642552	112052	6215879	13241241	339172	7304621	17014586
0.7799	22709465	111172	13471345	11364155	118293	8297034	10724225	100362	3534224	24723965	217034	8280311	9731500	119241	15863311	20901689	178603	6061724	15038275	65431	7498414	10983638	81224	9877086	9427414	113345	5671672	16612482	62672	9453586	15978689	135448	7715741	9127879	254948	12679448	11970896	258155	7929086	8078741	65379	3108741	14161241	170017	6257259	13250500	284603	6917983	17213551
1.0399	22663449	161379	13638275	9014896	130121	7488086	12253018	68638	3682690	24557051	138655	8000448	9872104	126759	14623104	20958465	275879	6625293	16111275	104293	7296052	11230362	113155	9193018	8642155	128276	6164017	17140225	84293	9718241	17160051	102397	7746517	8844604	179914	14385018	11117689	373397	8956948	8130793	41086	3641276	13368534	139914	7433965	13741379	132310	7564155	16989225
1.2998	21595846	122931	14362362	10206345	77707	6370017	13166604	70517	3598776	22530311	82845	7719121	10001689	99207	16052327	22138379	150121	5960793	16087104	39845	9522259	11975225	123259	9145052	8727604	136276	6065259	16861311	73224	10088655	17464207	173466	7741552	9038638	146517	12796879	10710948	317776	7594224	9717052	40655	3946672	12942414	113914	7304535	13178500	151017	8243482	16158827
1.5598	21000068	70621	12604707	10976104	81879	5219655	12656914	45862	4171104	21644689	66052	7624500	9876534	98345	18607379	22616432	154603	8061431	15570775	66897	10029569	12675034	154121	10277034	9293155	143534	5715379	16719932	57810	10606707	17673328	155362	8231052	8629604	156517	11219241	11006655	255293	9858534	9505069	83776	4144845	13327725	114190	7086396	14439793	265690	8118965	15499362
1.8198	18537500	144379	12876138	9057604	64948	5372741	12067345	147724	4086414	23514568	93121	8436655	10274362	192224	18937465	23235449	140690	9193000	14890241	68672	9294604	13067396	142948	11381827	10074982	77310	6002138	15971966	46707	10899604	15876259	104810	8093793	8745448	146759	11585621	11947725	226759	10178345	8829879	77017	3996259	14156655	110552	6835879	15147052	272155	8527225	15273086
2.0798	20319311	123862	13753982	10856569	99103	4937276	10770655	93293	4287069	26028535	145310	8174552	11107638	213845	17740051	23494965	120190	8412586	13085862	58966	7313414	13257052	119155	10813879	9611379	58552	6010689	15696982	78328	11052034	17256154	157172	8076483	9349862	152414	13048311	12400725	193879	9274914	9202811	71655	3131862	12735707	58207	5519500	14212311	276638	7781707	15648552
2.3397	18698879	119224	13758827	10631604	60776	4257379	11589104	105741	3452845	26193207	133379	8728414	10157689	153966	16559379	24026207	145966	8491241	12218914	115897	7949689	12345275	108172	10588293	9087896	81966	6538983	15877018	69828	10768552	17353207	121207	8009052	8842500	153052	13372534	12963018	212931	7815431	8561534	112224	2790879	11325414	111707	5156000	13950552	322552	8032259	15127793
2.5997	20409346	109293	13945673	10858518	84155	4423845	10883086	76414	3888345	26721000	164328	8455121	9814931	131603	15827018	25206346	150638	8930862	10763018	76828	7662811	11921414	209172	10536759	9360189	137224	6357035	15826741	50086	10573966	14815793	102138	7093276	9368379	98914	12795327	12093018	238103	7146793	8528069	69966	3009862	11214327	132810	5248569	13150207	378362	8003931	14968707
2.8597	20121154	114500	14830052	11014121	78103	4570811	11103414	73931	3462655	26325242	188293	8801396	10254518	75431	15037069	24472861	267310	8118465	13137104	66259	6916465	11591052	169655	11946638	9781121	134155	5597431	15023345	76931	9718879	14666673	113741	7026086	10433621	130241	13366534	12469948	223155	6872138	7950931	109034	3272241	12040173	83793	5410207	13530621	271500	7423707	15642052
3.1196	21779018	121672	15398896	12377775	68586	5108086	11289414	69621	3585914	26029275	242000	9612931	9522052	113379	15241104	22294449	241707	7677707	13774689	64897	7495121	10868327	162483	12584914	9697811	91741	5718879	14591534	109138	9525155	13825534	111500	5882621	10660827	166552	13126034	12234879	251483	6434465	8120828	119707	2745690	12962759	100017	5404672	14929466	284155	7228207	15690518
3.3796	23349672	96276	15081069	13313275	75138	5107431	10343000	57724	3839069	25931551	220914	9297086	9169845	175966	15287362	23293328	184793	8610466	13465552	109603	8068586	11630345	103310	12245069	9671018	103328	6085379	15085396	61328	10626845	13337518	139155	5229379	9024827	151172	12498982	11496569	179293	5349586	9256173	113586	2934500	13281604	119569	4987604	15345707	316845	8130586	14528586
3.6396	23698396	104741	15446879	13775879	88172	6014086	10361173	137862	4648500	25047949	187017	8776914	9871741	167621	15270207	23231621	169224	7462965	13851811	125534	8531534	12739345	87914	12644707	9644518	90638	6708621	15356086	55293	11262069	13442569	131138	5469138	8015052	129362	11942414	10699448	203897	6174121	9860034	101897	3646293	12151138	60483	5042379	14227275	257690	8070552	13951207
3.8995	20939500	160069	13731207	14840862	147379	6645035	10659379	162621	3617707	26525932	107431	8431069	10275982	156500	15412862	21479465	188655	8612000	13752275	89724	7815793	14124052	101190	13351759	9362448	113862	6322604	16096775	101414	11131207	13209345	129414	6246379	7533293	203862	10923018	11493034	234103	6687707	10670000	101724	3530138	11904466	46810	5097431	14749414	295224	7999638	13708311
4.1595	20870207	112293	14372396	14066689	95293	6899517	11479482	160879	3781138	27164121	91655	8484811	9911034	149276	15948069	21095500	135569	6626035	12933673	56638	7447535	14576552	88707	12782241	9054552	128086	5630517	16449914	94448	10199379	14120966	105483	6845828	7735104	197276	10404189	12884414	238034	8124793	10669121	83603	3792172	12608327	61983	4568638	15142586	267983	8430707	13289396
4.4195	19114811	83879	13347138	13313673	139638	6183845	11176673	110017	3562569	26712154	136552	8666518	9203827	164241	15262362	21682361	265638	7189086	14282173	31241	8372482	14406879	41155	11921931	9424689	105724	5603879	15735482	52517	10726725	14682379	136672	7436311	8633931	181017	10170069	13145518	241224	8419104	11094121	92379	3830604	12855966	102500	4868069	14390518	175621	8057448	13666000
4.6794	17229225	54793	12228707	13318327	107207	5520155	11268759	114121	3045724	26111086	120724	9173466	9660327	165500	15711604	20692914	143948	8226000	14305552	69293	7781396	12371207	51741	10450811	9764207	97759	6223017	15717052	56172	11629225	13803569	123621	7903776	8748604	199345	10194052	12281293	254828	7977517	10307845	52034	3845776	12986775	102155	4329707	14077482	277241	7868535	13335448
4.9394	19208586	96241	14118896	14479293	50483	7721052	11693362	90586	3425207	24910982	139310	10495500	9850345	168759	15889793	21451828	126672	9193104	15082414	62655	6212207	10640466	84983	10184518	9572362	139034	6337552	15821052	81586	11626086	14429379	121293	7856845	8843759	196897	11114086	12881034	279586	7156569	10132707	81569	4077138	12134431	86552	4171655	15015275	172207	8066689	13198414
5.1994	21530604	75845	15029534	12909311	35138	7924845	12320931	46241	3491069	24998654	130897	11540552	9663914	144776	16255862	21911051	114379	7932483	12041982	92190	5602621	12073345	64362	10839621	9052275	183138	5998776	14519673	100897	10670052	14176966	105397	7354017	9288966	248172	11620845	12488189	266328	6614448	8903638	111155	3378396	12558655	147948	3975000	14909552	192586	8414189	13043741
5.4594	25100654	150793	16576811	12238173	43707	7373328	12048673	97241	3268000	26245500	149448	12005018	9885155	134534	17764432	20681225	193483	8602293	12976259	36534	5368879	11764552	92069	10405104	8832707	132431	6200569	13802673	119293	10605689	13465104	107000	7266379	9089827	147103	11631052	11612259	414172	7458052	7765759	169483	2723707	11851138	156638	4264604	14227173	192500	8147483	13463741
5.7193	23832018	160121	17071758	11007362	75983	5502138	11852500	78414	3773552	27848621	138000	10500638	9899086	108448	20380154	21875586	145345	8443621	13468725	57397	4988448	10847621	84500	9113518	8474759	126276	5660931	14056673	114362	11220086	14465896	126914	7365776	9258604	168138	11829327	13561914	409431	8240241	7865189	89034	3250724	11469655	163534	3811638	14302189	175086	7575638	14099189
5.9793	20894225	50552	18849449	9737707	80052	5297879	11881931	126966	4448707	27065742	138569	10467931	10017052	84103	21656828	21696346	121103	8728311	13178104	129879	5032086	9866621	99862	9135069	8514069	137103	5363689	14161759	129224	11258725	15382225	162483	7789207	9067259	196483	13180707	13288086	224207	9454121	9085793	71155	3267500	11629896	118207	3991948	14255482	215983	7774896	13331707
6.2393	19776035	133672	16628225	10029448	126207	4717138	12325604	160414	3756707	26893189	186879	10517052	9937500	122293	19245311	22086982	156138	7767086	12539241	69759	5641896	8822569	192414	8863327	8227862	115431	4887121	14877293	126724	11952948	14345896	150552	8391225	8430414	168086	13421052	12199466	425121	10801811	10019775	110517	3479845	12491466	57845	4505069	15441052	240638	7785069	13138569
6.4992	18638414	92621	13493275	11032000	109603	4901879	12149586	64448	4133379	26633000	233948	10462827	9083259	140276	16340707	23555828	303431	9096086	12450052	71276	6764379	9064241	143466	8501914	8801518	96707	4387517	15591879	163828	12225189	14304414	129483	8158086	8302759	167155	14483982	11700259	383914	9313604	10285173	83810	3130534	13480275	75983	4350155	15051362	285741	8413207	13848775
6.7592	17420051	96793	11991104	10458948	56448	5805241	13445655	106293	4812483	27420275	205000	9716931	8694534	163741	14457845	24971811	205879	8744725	11958327	45034	5672035	9945793	132879	10005311	9317948	126069	4749517	16035518	138379	11835966	13959896	168121	7420052	8672138	139483	15448879	12863534	294448	10213845	10549155	44397	3495310	12941018	114500	4790500	14692034	291052	6778862	14659241
7.0192	16941551	95362	11235431	11632673	148034	6766259	13644569	86586	4090707	27538275	196103	8986569	8723655	204224	13364259	25689689	138810	7874707	12811086	112017	6297983	9455327	154517	10754518	9446431	192466	5270552	15870379	88431	11320034	13173569	121552	7149845	10088534	146190	14836018	11646069	243897	9625604	9712896	45983	3363759	11699862	153707	5012793	14405241	343414	6582965	14731173
7.2791	17680654	119966	12354482	12715138	90569	7766414	11919759	172310	3572379	27921465	180362	9238000	8625052	171259	13685879	26243982	155448	7995396	13910948	112172	6862224	10645345	82207	12037241	9511362	189500	4991845	16994293	68931	11478086	13874775	123034	7066155	10300138	272897	15004138	12470207	335638	9764638	9007362	57172	3663707	12135741	165397	5795724	13760982	291586	6791241	14526879
7.5391	20731654	156517	12591259	14144293	53310	6703586	12915845	169172	4105569	28840242	204931	8916225	9005379	166741	13911104	24499068	97362	8818862	13433173	52586	7993362	12584534	130431	12662379	9140052	154552	4838914	16229138	101138	11818638	13904518	113310	7297707	10367775	291500	14750345	13173552	256638	8758552	9971311	40155	3217034	14033638	143190	7413414	13315621	188466	6955914	15223862
7.7991	21189154	97810	13693431	11757241	94931	6036396	14331811	109000	4053448	29192654	172483	9101673	8917138	143897	14928431	23212379	265862	8240638	12684914	59724	7772638	12160327	157948	12690069	8918293	164328	5319914	15532914	133310	12247896	12725275	190379	6858965	9623362	220828	14217655	13417018	277672	7974138	9504879	51414	3239034	13892138	161862	7361811	14073948	221621	6836500	14966466
8.059	21253500	118121	15319241	10664982	122362	5343155	12565982	127103	2989862	29710551	157069	9959207	8207431	111724	14783327	21577035	335017	7908586	11455569	103207	7905035	11294982	131259	11437775	8309259	150138	5597155	14679775	130310	11848275	11793966	244586	6542207	9580189	272741	14125879	12665775	282707	8343879	7596828	42397	3084293	13561466	139724	6797879	15039173	231483	6919293	14572500
8.319	21277396	130483	14926173	12312448	109121	6166569	13116207	131276	3263534	29398586	117793	9746500	8804259	142155	14796225	21202861	123362	8235173	12308879	163793	7338965	11877241	229586	10898896	8712207	137241	5228448	14526845	83293	10949931	12032259	261241	6612104	9669034	253259	13764775	13243018	234310	7631017	7189311	84000	3477414	12350534	171759	6239672	14676725	184914	6777052	14134173
8.579	17717225	67155	15028482	13109034	90638	5589965	12852482	247741	3770759	28333432	128672	9821811	8946982	126379	15423982	21344207	124155	9095259	12945811	131431	8106207	11311104	144931	10168293	9077914	152328	4964948	15544138	71603	11266138	10687500	198000	6050483	9713086	165828	14293311	12204914	176086	7838983	7755828	79466	3448672	12495966	161914	5044793	13863689	194345	6378655	13980431
8.8389	17986500	64121	12369241	12933275	45052	6732259	12603138	132810	3523345	27887879	115345	10212741	8791138	115431	17685914	19007914	159034	8521311	14120621	65810	8354604	12229000	110793	10293552	9499466	187448	5650914	16152827	108190	11580379	9876845	137086	5883569	9373293	143517	15364121	10627293	308103	7688983	6811552	47983	2956086	13286948	158362	5221500	14094362	377328	6161759	13541741
9.0989	17470207	55138	10791793	13531345	90724	6820172	12548725	150483	3635155	27859311	80638	9540845	8899207	124207	19401775	17378879	204069	6902155	15463379	54276	7223759	12283225	72241	10486689	9724086	187810	5642776	16947621	106983	12052241	10533638	104862	6660362	9996689	179741	14805018	11401225	279207	8458534	6773655	58707	2808534	13194155	145431	5250104	13741259	271069	6648138	13312500
9.3589	19443846	14017	12279569	11722879	154103	5520207	12224741	127034	3817534	27671965	108017	8600862	9396225	140086	19349000	17178432	159276	6308172	17434914	92759	8470241	12146879	74552	11619155	9907275	185052	5843724	16113931	68586	11514862	11491482	140810	7192362	11001104	218241	14584586	12369741	320362	7307069	7243138	70448	3114500	15102845	187448	5333207	13029689	200724	7187259	12950448
9.6189	18011346	50345	12850396	10841793	118793	4247207	13755569	110293	4046707	29545154	137690	8233431	10214862	166241	18576396	16740896	290172	6647224	16143086	99000	8949845	11611827	60776	11335707	9672966	131793	6428896	15732173	57310	11015862	12079966	136052	6641155	10914225	173103	14532225	11446086	392586	6873569	7538759	52759	3332293	15028759	105862	5659328	12926569	295776	7442983	12895275
9.8788	15984466	87466	12005673	10658000	66000	4419396	14339034	116569	4293535	29522793	163552	9017275	9967207	157655	17377311	17337379	155448	7234828	15408052	123293	7405276	11605241	81069	11631086	9089241	148414	7076241	15724259	74224	11088275	13055534	132638	6172448	11058362	240017	14741121	12820069	226638	6771035	6879345	25362	2429569	15935241	138328	6659224	13978655	334603	7157052	13003845
10.1388	15142466	75052	11776466	12724982	138000	5303259	14534448	153914	3679569	28218639	159241	9492173	10216638	179034	16448742	16098914	134414	7726396	14919569	136500	6976759	11794775	89707	11264586	8437948	136397	7636311	15826155	80776	11004448	14116121	126138	5900500	11022069	278638	15938207	12459689	343931	6801741	7179948	59586	3116017	14635086	158741	6655828	13863931	228069	7476379	13366379
10.3988	15816879	97241	14855448	13233569	79966	7736776	14305345	80224	4180845	29631207	151293	10168879	10956138	204638	17613414	17029621	208224	7651914	16204586	206017	7506155	12386811	105690	10514725	9186052	126603	7978224	15746225	96586	10594948	13564362	147190	5462535	10845121	180569	16842896	13527948	294724	7753586	8264069	73034	3703431	13643034	74103	6416517	13489586	262759	8196069	14239431
10.6587	20249189	103914	15826655	13148966	88810	7723724	14166155	50534	5028655	29263639	221155	10283431	11238225	233828	19598068	17358949	218810	7037552	14659448	129914	6986724	11725518	97690	9901914	9756466	141345	7560276	15301741	99259	10095466	14009655	223414	5723104	11595621	136914	16889396	12641138	352603	9344241	8575793	64328	2889672	13153018	53966	5802965	13576534	263241	8540534	14704534
10.9187	21169139	97914	14525689	14285500	114259	7955172	13793138	148724	5451259	27526551	303293	10133293	11566275	283034	19740535	17048104	209397	6822828	14214966	151810	7277155	11038586	91466	9897396	9554741	82431	6622828	14845707	97293	10179552	14859327	173983	5886672	10703225	193052	17766672	12762604	253224	8825327	8638293	62448	2941138	11826173	73690	4246345	14693862	276897	8153707	15152948
11.1787	18731154	104862	12482896	12618741	82586	7445689	12810207	141052	4801983	25847068	239259	10276379	11531086	280241	19137725	20380172	177276	7939948	14442862	111034	6117741	11461931	141914	10743569	10037482	98931	6252086	14935621	83241	10577189	15018707	142776	7143396	10384396	216103	18252535	12446414	259224	7916965	8534500	74638	2814017	11823500	121810	3877586	16280293	314621	7711741	14874775
11.4386	18367828	83103	11804775	12913052	147931	5888138	11899104	193931	4025828	26316758	235172	8981207	10425104	213086	17976328	19181568	88448	7598741	13012448	115190	6473638	12485896	167293	12058552	9928379	153345	6903655	14929948	55948	11383104	14508396	153328	7344517	10631707	123759	18794189	11919069	307052	7633207	7749465	71828	2852362	11826173	127914	4719155	16441672	267638	7168138	15210707
11.6986	19703275	159034	10865396	12712845	156293	5752465	10126293	168207	3656534	26865621	289190	9924086	9672448	275948	17348689	19205793	118190	7207759	13570707	24052	7273569	13523086	87586	12816448	10058534	126914	7785241	14230448	44621	11681931	13833052	116948	7596121	12014707	204741	20355775	12821982	290276	8609466	8043500	51897	2940293	11576621	186845	4835604	16641414	259672	6896207	15668621
11.9586	21630742	72207	13373138	12340604	167552	7815828	9306155	99466	4062276	26705861	189845	8736275	9387689	419052	16471154	22134846	140862	7567672	13331000	89172	6948069	13248345	97569	12942173	10234914	125052	7920414	14455069	47103	11854052	12803775	139655	6878569	12481862	151776	21171654	13855104	361345	9147621	9290741	59569	2551328	11510845	179810	5125379	16263466	231621	7045569	16571482
12.2185	23334535	95517	16793258	13149431	166948	7646396	9452621	82241	3936810	27451328	135121	8339396	9179966	347931	16641154	21473414	203759	7354793	12338414	189793	5834811	11911741	111534	11780914	9837207	124103	8054896	15090482	64086	11570311	12999534	130241	6446311	12153518	145586	19965811	13876518	421845	11281189	9114914	87017	3182759	11239948	194948	5880776	16793811	221828	7457604	16960518
12.4785	22944275	67466	15243189	14844862	91207	6140035	10053362	57724	3646259	27436725	121845	9104189	9467327	378776	17328379	20189828	183345	7694862	12035518	155172	6227776	11445155	109241	10911534	8347845	142759	7408207	15596759	72828	11082845	12657396	172276	6603414	12226414	155552	19764535	14890345	291948	12269914	9170225	117603	2999379	11020448	222810	6201311	15815345	184586	7208362	16095500
12.7385	22050965	125259	14808811	13528621	88069	4788828	10919018	66931	4208069	27819432	196034	10690741	10174604	346776	17172121	20826018	140828	7699345	13399448	77966	6245069	12165827	122121	9507311	7910724	155914	7277259	15666293	65776	11163638	11804879	106828	6203396	12128948	123759	20030258	15245275	308172	10729793	9011225	126017	3169034	11180931	192931	6112293	15550225	258500	7439017	15654018
12.9985	20952293	118948	12722811	12394552	164672	4601241	11965759	69638	4566965	27563982	138086	11401396	10535052	321897	19338465	21189861	202155	6720914	15124775	126121	4941862	12228862	98466	9106189	9244793	156672	6791948	15161759	85966	11823000	11039138	89483	7066121	11002621	73776	17928189	14029966	198603	10558052	8962811	83293	3283224	10635482	142672	5508138	14174569	210448	7241379	15084018
13.2584	19574258	137276	14103052	10790811	121569	4520293	10863725	125138	4354465	26333932	185638	11007069	10537362	309448	21121449	18998035	215586	6393311	14465225	86069	4838500	10312138	58724	8613275	10093707	144466	5979569	15656104	105000	11951673	12071707	127983	7261465	11348655	118431	15749189	14326259	206690	9237931	8721948	54983	3081690	10738862	175172	4942965	13030931	234517	7357896	13957241
13.5184	19687207	121172	13374086	10141431	117259	4394207	10156655	141034	4316776	24873000	164276	11124207	11131069	302655	21889672	17891154	209362	6559379	13946104	122948	5254586	10111173	97431	9651241	9569018	168948	5681224	16064896	118603	12430225	12355931	147328	7060241	10866621	121138	15202034	13466862	515103	9274966	8739811	117966	3196724	9919725	172448	4484862	12450621	265138	7442138	13250689
13.7784	20417775	124310	13938914	10200811	53586	4341052	12301396	111328	3950500	26810121	180121	10808138	11439948	297759	22624639	16817154	211207	7776431	12297241	89310	5520776	10322621	119310	10320604	8690948	157776	5347328	17213432	149069	12839534	11406327	130707	6530707	9675500	134845	15721896	13032482	288000	9451827	9110500	122293	3392224	10116466	153931	4533535	13332396	325724	7507172	12769069
14.0383	20271432	43966	17563139	10287914	64172	5828604	13500104	89293	4628138	26305432	209155	9078966	10708379	303466	22333621	16828154	201879	8649982	11928379	93138	5545500	10798552	155138	10657621	8785862	134052	5183931	17751035	139017	12438293	10091725	115759	6057483	8920500	133448	14978275	15052189	246707	9048914	9396207	72586	3529793	10101311	156448	4969483	15082552	291448	7413931	13233018
14.2983	22102035	174138	17917604	11565345	51483	6486189	13936741	103862	4596948	26834725	234707	8682759	10746982	343552	23214568	16389311	170259	9982896	13420034	58966	4867724	12451931	154862	10141811	9017482	141845	5330345	17041793	84138	11288086	9929138	109379	5799052	8698914	163310	14718104	14089225	390966	9111707	10237655	51603	3559621	10359259	192276	5631638	14300000	352276	7535896	13571931
14.5583	21952707	176621	15722086	12227345	106190	7532638	13411379	94966	4710965	27646707	143517	9110741	10379225	270448	24174535	16852500	165741	10032362	14205862	69172	6156811	12638896	109483	11134241	8952396	164707	5808965	16685346	60603	11408207	9963931	137845	5412000	8492759	180845	14428827	14002896	245793	8671466	11214673	48034	2960724	10491966	159034	5868828	13375948	335345	7049035	12835982
14.8182	20312311	125034	11864414	11570811	116207	6077121	12924621	223966	3669379	27989275	179397	8931966	9157207	238103	24358758	18881500	172569	10141362	14260966	88086	6706879	12846552	91345	12398586	8738379	160552	5795276	16621104	89310	12725293	10845621	188810	5826517	8561759	250621	13476327	14149414	358155	8820241	12634155	64638	2980448	11101948	109138	7068311	13687000	287293	6856776	12822569
15.0782	18002258	71466	10180104	10463018	82345	6320189	12567086	163259	3646655	29073982	116621	10216448	8575448	306741	24039154	18769414	210172	9138173	14775241	56207	7785707	13184827	109931	11897448	9262225	147638	5575517	16703621	104017	13002879	12158638	107000	6455500	8730500	279776	12512673	12389259	653103	11078862	13649793	65103	3131172	11551173	147638	9383396	14637862	325552	6778759	13949811
15.3382	18115379	157034	10404104	10245827	142879	5972035	12673741	215931	3671414	29042707	175431	9898345	9138518	428810	22461139	19193432	200724	8687586	15642104	33690	8220638	12711293	96310	12590759	9870827	140259	6172896	16217638	126862	12909827	11423379	185328	6717414	8668586	330000	12276345	13120948	545707	11107466	11798155	68845	3377483	11645345	184069	9607518	15186896	316259	6449483	14754707
15.5981	17116500	94207	11426034	9799621	149310	5722638	13693379	220241	4074466	28970879	132310	8495155	9730173	372828	21393000	18527000	137362	9137621	15903069	55966	8853638	12812396	98655	12726482	9936000	142414	6550793	16061259	149672	11831604	12280327	189966	7405552	8862534	217638	12632311	13291862	369017	13329482	11293775	60293	3914224	12202104	216966	7289000	15614827	232638	6571431	13859673
15.8581	18715275	129379	11622827	11463482	118448	6587465	11811811	153310	4925465	27977242	166914	7664759	10270275	326500	20999018	17698293	247931	7668604	16088241	51310	9759241	13311104	150638	11903741	10827466	204017	7505086	16739396	146241	11364018	11826948	143000	8369534	9186362	240103	14084311	12844759	278983	13418327	10934569	53293	4348638	11579638	172724	6420293	15212914	258172	7361707	12568379
16.1181	19090846	114810	12067173	13519879	76845	6483121	10212759	210259	5296396	26476275	150069	8531586	10824431	340603	20818535	17856293	172466	6759896	16215845	45828	9452966	12936500	128448	11217482	11437966	198431	7479104	17136189	151534	11854759	12628052	177845	8147914	9684466	209862	16446258	12861018	249138	12809293	11228379	80345	4315000	10188948	247897	6022948	15080293	223448	7989535	10969500
16.3781	18055035	93690	12080759	11628482	82793	8398621	11351086	198103	5037448	26381018	188138	9257121	10632896	401310	20587725	16610518	208655	7538811	17159172	109224	8773311	11741121	114569	10553448	10844466	175448	6778207	17240535	142569	12379673	13519500	189672	7889448	8947689	217000	16190362	14720827	309466	14201879	10572827	71069	3290724	10405811	247845	4807914	14737225	345466	7802655	10510069
16.638	16424621	126276	10166896	10867638	76845	7511793	10859569	117707	4347362	25532879	193362	9768155	9936275	475155	19339154	16287293	181621	8046604	17390879	100190	8905207	11532259	75397	10488862	9758034	239276	7359569	17285586	154638	12115086	13209569	254293	8134241	8867931	223276	15288741	14522275	292569	13440104	10007741	94448	3455190	10373638	228052	5123000	14062534	275828	8878655	10649518
16.898	17268465	119052	10616069	11518775	71724	6245035	12290327	80534	3695207	25403121	142017	9114448	9243896	449379	17917672	17306725	131017	7938862	18447811	63328	6908828	11412604	129810	10840793	8342000	288741	7917345	18104293	114379	11874327	13449845	210690	8791327	9242052	212086	15433845	14807466	226172	13338431	10399275	69845	3120293	10520518	222345	4686638	13647500	312207	8518689	11537552
17.158	18775225	121121	12213775	10965104	92207	4941621	12318759	80397	4340811	24947258	159086	10557466	9261862	442069	17742000	18631654	146000	9110741	14845793	39741	6711621	10866621	135569	10768414	7940535	292672	6957517	19099896	85138	12406879	12629948	107707	8675225	8360896	272897	16632689	13824725	430638	12625414	10268448	100207	3607793	11708741	254466	4870983	14582207	276052	8540431	12025707
17.4179	18855414	96466	14765173	9534396	128655	5915828	13475225	103276	4518793	23761361	261552	11632948	9196518	434310	19099293	18053225	147810	9129173	13897569	103603	7044983	10981086	67828	11046379	7668552	270914	6634207	19193379	94983	14027138	13074069	114155	8411725	8631275	284069	16446449	12644931	346603	10545069	10577000	117310	3916828	12423931	208034	6300689	12806259	275397	8625827	12444966
17.6779	19131346	139603	13191827	9514311	155121	4850104	12830069	215293	4947224	24364500	209052	11080741	8598673	356759	18738982	17248982	211586	8754982	13175311	78172	6291345	10926638	134879	11266552	8067535	238534	6664707	18781346	141793	13659534	14575982	108966	8474500	8717948	298397	16680811	12372966	277966	8883225	9936466	106500	3962034	12697327	233121	6657535	13450000	252759	8330621	13620293
17.9379	18604051	159276	10565138	8775931	193603	4400396	12114293	165707	5220328	24517725	151448	10252052	8785827	308931	17279207	17768482	170931	8921759	14346827	45672	6258241	11863052	155103	10393793	9376259	217328	6629465	18871707	199707	12390379	14143173	136500	8662966	8452466	289966	15640293	11203173	365897	7910379	9994241	131638	3360431	12374069	215034	7248362	14964862	338155	8821138	13925000
18.1978	17359311	146845	8500811	8790466	135448	4131104	10722914	151000	5462862	23312258	178448	10585811	8635689	279983	15603189	16275069	174034	8257482	12982345	68155	6341035	13024827	105069	11130155	10101569	224966	6002638	17967725	164931	12092293	14206845	135966	9067966	8143862	298552	13362862	11144879	405586	7534293	9825259	133655	3629586	12075914	282086	6578759	13834569	345017	7897828	14057327
18.4578	14415000	88259	9110034	10153379	131069	5297535	9270275	213690	5418465	23240121	235448	10531000	7836655	239621	15061500	16971965	130603	8082983	11323293	62000	7649811	12717569	111207	11465811	9604189	233052	6229017	17247432	159759	11880466	14410775	127190	8918586	8039914	201241	12721775	11317982	438603	7426345	9698862	79483	3520948	11697896	190966	6367948	13148138	343569	7077638	14674155
18.7178	14490775	144293	10075552	12964621	93483	7753862	10796396	177431	4699845	26672449	239862	9910345	7549069	311034	15522034	17866035	162517	6779241	10589069	93517	6757741	12127534	164776	11296345	9262707	192121	6683207	17221207	136983	12258018	13375879	231483	8081483	7457707	260276	14233500	12142552	290034	7980793	9838793	74793	3909017	12145052	212207	7060689	13968259	427259	6306465	15819311
18.9777	14684827	99241	9728396	13365104	140397	9083225	10900379	251586	4641431	29019172	267707	10099604	8008362	339293	16988707	19342896	167586	7325000	11091534	57621	7948828	11511034	199897	11141431	8647431	177207	7507224	16874432	118586	13358173	11952879	109224	7740879	7792362	312828	13014552	12739931	288328	9861345	10344725	85621	4247259	12648173	180552	6466569	14442259	315862	6961276	16419535
19.2377	17967000	147103	11212293	11372586	120259	7192517	11664793	247483	4231793	28218018	202586	10252552	8987811	356603	19174035	18161828	185017	7521638	13610018	45431	7740741	12123862	150310	10171000	8176293	138879	8192845	16946742	84862	12708759	11579655	151672	7166035	7335345	349828	13105982	13378241	343293	10715466	10766759	73448	4708414	12102673	204690	6027121	14442707	303517	6975414	15577552
19.4977	19164500	165724	13289379	9931225	57672	6497224	12381086	235897	4562621	25921328	161621	10646466	9347879	440103	19670604	17792672	234017	7322362	15311518	62759	8898327	11857311	111776	9727586	8559725	160121	8072017	16018018	101190	11105552	11357189	177086	7214293	8015552	360241	14650931	13053759	322845	11624311	11644500	102586	4385259	11513741	258552	6476879	14008052	281983	7372535	13554552
19.7577	21148654	118379	16363138	9374689	96655	6803759	12089896	264828	4720569	25851086	186172	10610311	8620948	398966	19315672	15721466	237879	7668172	16789758	45966	9764518	11605552	82000	10167189	8505173	229517	8207225	14852311	144052	10817827	11585431	142931	7847052	7955104	326414	15572689	12634673	428310	11945741	10109638	184638	3887241	12788259	318897	7849155	14561689	457672	7922396	12667759
20.0176	19597551	93086	16746293	8583948	118224	5977465	12336345	278483	4851724	26981775	216328	10368534	8090914	347241	18893707	15834827	144517	8078948	13963207	95190	10038327	12431173	79638	10494155	8285689	232483	7968535	14457500	155741	9902552	12238069	166293	7917311	7877379	221603	15406879	12166018	304345	13009207	11323241	165483	4307828	13000241	243276	8077845	14982396	421190	8268121	12255914
20.2776	19548725	164948	13406207	10210466	105207	6534621	11550293	303672	3869310	25919551	248034	9590586	8088655	456845	18250914	16038759	158052	8403482	15294741	84586	8671327	12657775	103397	10112052	8405827	262086	7207189	14073173	142517	9855259	13007655	259241	8310241	7703776	334638	15344534	11802034	414621	12741259	12749518	133983	5370172	11692811	258155	7772104	15188121	429759	8290414	12382638
20.5376	17037639	123655	14397586	10275982	158966	5653414	12044966	256207	4771035	24299242	235190	9013121	7584414	602828	17603742	15553173	91672	7385121	13871104	77828	8498673	11414189	134534	10890879	8893725	260241	6304604	12617207	150966	11314793	13662862	183638	8472448	7802862	387207	15041931	12266069	234759	11160518	13214707	148724	5683983	11911155	261707	7916362	15518104	436293	7588604	12514793
20.7975	15809104	155052	13668086	11721138	105293	7115724	12352845	261086	4336811	26141465	184983	8980948	7704793	591207	18270275	17019879	132172	7395241	12480586	51172	8164362	12543845	151948	10876155	9048638	290190	6371569	12357482	132707	11484207	13536741	189672	8277275	7987500	446879	14984173	12609379	360414	9509689	11957552	80397	5954845	12323586	245379	7876741	15901569	320121	8399293	12171896
21.0575	16742465	125534	10987982	13239793	162017	6534793	11108173	370121	4148483	27630518	137103	9682000	8120362	542672	21531879	17329828	244241	6452896	12583104	40552	8333189	13205655	158948	10489155	9209793	364069	7109155	13034966	98276	9978275	14158241	230793	7917879	8665725	321345	14555000	11287914	329121	9621586	11250569	104207	5622965	10531725	283707	6875828	15418689	273672	8488914	11760845
21.3175	14966982	183138	9788534	12015259	113172	7408379	11167225	242776	4962483	27965982	122466	10264655	8152621	582190	22058139	17271846	165500	6945552	12743534	89241	7787172	12939500	124793	10485775	9617569	407966	7615276	14369104	94862	9246018	13494948	170103	8184121	9025655	228466	14606482	11345018	235603	9432448	11951414	166379	4486396	10323018	385897	6258086	15734982	296500	8372189	11387189
21.5774	15858482	109741	10004121	11447362	107517	7833983	11145966	242483	4216655	27199225	211879	10100914	8208414	432328	20325742	17597018	126690	7771776	12759862	82207	8147121	12402052	93655	11641518	8889225	409190	7831241	14582638	123793	9422482	12879086	112776	8711431	8567482	347069	14666621	12373689	370362	11189673	11069121	157810	3764190	10860725	295362	6304811	15050793	371793	8360431	10604845
21.8374	15627414	162224	11977811	10848966	111259	8497845	10182775	251534	4252965	27326328	335690	9994655	8773414	446897	20014551	17133949	215397	9420431	12358638	57707	8347225	13252896	85845	12199000	8468845	360500	7845448	14425793	147121	10082655	12671466	123862	8833034	7963086	392862	16347534	11953621	499603	13819931	10152948	121672	3860241	10632982	301655	6220035	15242586	459397	8280914	10549189
22.0974	16052345	159483	10783414	10926414	159207	8827189	11198482	248397	4104811	26009742	280310	9779155	9392759	515362	20338725	17026914	162259	8183500	12851275	38810	8170517	13780466	148207	12299327	8176224	412690	7815086	15594362	167190	10772775	13575569	164086	9953655	9453689	325466	17287449	11621327	541466	13668741	10607448	108828	4924465	10611586	236724	6561896	14859725	478052	8554914	10973293
22.3573	14474621	82500	9863362	10909793	171966	7680311	12154155	183776	4850431	24557621	230845	9520741	9861621	511845	20774225	14959775	163914	8497431	12376207	82724	6261896	13975327	141655	12637534	7404448	407293	7464828	16346379	146931	11709018	14086827	205983	10340689	9258862	314190	16650207	12195104	493569	13786845	9495638	76552	4619241	10891896	266276	7242604	14554225	529724	9123155	11511569
22.6173	15040225	118310	9929500	9787069	241397	6493241	12837293	110966	6516052	24004914	254621	8308793	9349018	469931	21072172	16145241	181569	9123862	11144431	72948	5449207	14847034	193069	12348725	6465328	323466	7380983	15872759	141897	12674534	13812018	212207	11446569	10194604	364586	16572742	12155518	573810	14486982	9272225	90914	4791311	11784069	290655	8243000	15161379	504517	9128000	12585793
22.8773	16485104	216431	11660827	8361018	177552	5568931	13381862	270845	6460862	24834068	313983	8918982	8853311	411500	21470225	15054345	263448	7921793	11427621	147914	5741276	14616207	115138	13009189	6817396	329466	7784983	16673586	135172	13523138	13841362	152155	10995948	10104241	359672	15659466	12018052	452707	14017138	9736845	112517	4932862	11799362	364172	8947862	15815896	574397	8056035	12507379
23.1372	17291879	192759	11763293	8577655	221345	4254035	12205552	227707	5787552	26486000	329034	9010207	8545345	353966	20843828	15422018	262362	6834414	10987293	35345	6160724	14374725	90862	12579241	7201759	347017	7960328	17526932	154586	13518327	14839138	98362	10193052	9672621	351466	15065482	11273121	287500	11687775	10387775	77828	4884724	11309879	398052	9203621	14732311	665121	7843207	11874018
23.3972	18043861	154483	10924396	9898948	124328	3858948	12348379	245534	5766983	28687639	389690	8923293	9217104	373621	21192654	15999466	172034	7260379	11547362	70517	6913207	13361018	111293	12204086	7161965	348845	8425345	17760379	154690	12757293	13342225	108052	8957069	9628518	329534	14956189	10797827	488741	9751655	10196018	59603	5147931	12544431	406690	8245275	14054518	644362	8570482	11029948
23.6572	16465932	257759	11084948	10102948	143621	4253224	12548931	215517	5226707	27315896	338931	9166448	9285604	288103	21512793	13954793	170534	7478931	12378379	81500	6248000	12672121	144552	11344827	7109448	391603	8383362	17640396	162879	13255500	13068741	116776	8319466	9045345	429414	15316638	11371121	442328	9549793	9761069	62793	5424224	14212396	268793	8070931	13945759	713466	8289259	11945586
23.9172	15545966	249034	8940069	9165638	127155	4511328	10511034	290828	4796000	25232949	249103	8557086	9254966	346534	21771811	14770000	220931	8650466	12797466	62414	6111293	12667241	118431	9742259	7564069	294138	7472052	16282827	153931	13609293	14016518	256241	7871672	10402034	385121	15655673	11909069	319741	9540586	11407707	73707	5022155	14827759	279310	8862259	12816896	606069	8097776	12539466
24.1771	14953104	198707	8830086	9463966	116328	5036362	10289345	246707	4561655	26094172	292586	8078224	9597811	366862	22274242	15410345	135810	8389466	12198896	101931	5496328	11418741	94724	9204466	8765173	292207	7195707	14476466	178207	13068689	14308500	212776	8223793	10728000	365345	16288414	11099207	303879	10220759	13764759	64586	4939948	14215759	323397	8926121	13222689	573500	8127189	13861431
24.4371	14524121	198138	8513345	9544155	58069	5721879	10371689	283638	4391931	25032068	355397	8199311	10096018	413241	22758051	14832879	129397	8818052	12650327	120672	5363000	11510104	115000	9315414	10022311	298724	7162793	13952275	149379	12267759	14773534	231569	8717173	10149621	415690	15789327	11418689	277655	11920725	12569725	109879	5255465	13152482	318138	8371948	12947414	595034	9313569	14324689
24.6971	14364138	150603	9240293	10544482	84517	5642828	10554896	297690	4794569	25131139	382759	8900621	9995569	409207	25251035	16040741	174862	9292948	12249225	49172	6103776	12885759	136276	10211741	10171948	270103	6817276	13973673	156448	11637673	15573104	241224	8338518	9248466	400638	15795862	11016638	364362	13011138	10975414	173276	4363914	14490569	269121	7357931	11722655	703017	9843569	14036793
24.957	14619689	157241	10499586	10788052	116776	5412914	9784966	301931	5253638	25198000	238483	10232879	9626741	474224	26263449	15568673	183828	9077018	12526862	89207	5505741	15434775	147069	11445121	9520311	318517	7765759	14237775	205224	12115621	15031052	131655	7695328	9776741	364017	16365173	11628775	503707	12379414	10400931	185534	4579396	14578534	241586	7585776	12716052	441379	9694707	13262604
25.217	14190379	163586	10567034	10354725	213466	5815638	9804345	380741	4551569	27568861	304293	10648534	9744638	588052	24721568	14997725	154603	7873793	12298707	51155	5581793	14380018	111241	11864621	9344982	318897	7691689	14894155	249948	13109707	14186775	165138	8683104	9635552	342276	16448982	10764189	630966	11020586	10937827	114172	4897086	13833845	237500	7245345	12705241	644931	9349207	12894896
25.477	15090862	208914	11634000	9278052	122569	5614741	9304569	342293	4624293	30189207	340655	10058086	9800725	597138	23688932	15043155	167328	7856052	11342104	59672	4666535	13576673	48862	11000069	9207586	217293	7169396	14963121	209052	13128707	12557482	220621	9406482	9365104	366862	18224793	10622827	453034	11864362	11508931	86086	4730379	13266482	296707	7345017	12812086	702310	8398482	13025431
25.7369	14543034	169379	10701914	9315173	93621	4590172	10554189	344414	4425069	29378139	302948	9217586	10021052	592414	21551396	15834793	183155	8839327	10897482	85276	4008966	13138500	43966	11353018	9004018	231810	6784500	15011982	144569	13121896	12373673	215879	9350689	9455086	444741	19592086	10526914	464638	10263741	11842018	103086	4953121	12954259	338414	8102517	12972879	715793	8355086	13007741
25.9969	16672586	272069	11113569	9807673	151776	4438224	13245207	354534	4494104	28293949	283138	9386845	10921311	664483	20598982	16136586	174121	8726069	11186534	173655	4518052	12865862	86517	11510931	9632793	277379	6797052	15951155	166103	14027069	12280121	155810	8039552	9024466	526138	18184896	10452207	637379	10192552	10164689	137293	4836311	12313500	316569	8417448	12732621	673017	8664379	12438396
26.2569	18802449	192259	12305207	9005586	93483	5982104	11806327	412414	4170121	28333000	310466	10202069	11226931	709638	21214500	16064448	183569	7561207	13975879	147724	4737396	13248052	155086	10909741	9765086	320345	7399155	16134586	217155	15422225	11847741	132845	7530035	8106414	488034	17536568	10480569	656655	12481534	10116000	163121	5068189	11947431	345224	8357586	11801845	590724	7834845	11645345
26.5168	17793242	260983	11575879	9559173	87707	5874983	11560827	323397	4117414	28462742	296052	10565759	10656121	787741	21802051	16979465	261017	7744707	14019086	128379	5131104	12214552	121879	9899173	8932173	247017	8609500	15048811	220362	15904241	12029655	142862	7402396	7513759	353879	17334896	11356673	796259	12918604	10062018	215931	4736172	11217311	411966	7418172	11841827	636655	8537569	11909673
26.7768	17584725	173086	11545518	10368948	142276	5555552	11101500	548345	3908741	29809258	302121	11509396	10057069	838259	21312707	18422551	138655	8026828	13737655	112121	5438362	11418827	159155	9498741	9054621	215552	8819966	15036414	272931	15593500	13770155	238931	8237914	8480500	324259	17791689	11444707	686948	12860275	9909241	246741	4177811	9409362	433948	5930431	12709811	854586	8589621	13495569
27.0368	16063293	165879	13979759	10702982	173397	4770741	9973293	544466	4798621	28903982	427966	12112845	9952862	819000	19763914	18395068	199655	7601914	14137018	110776	5999931	11769793	298828	9168086	8802948	206414	8525707	15875982	298810	15840673	16411568	186914	9362034	8430879	451983	16778914	12073138	671500	11821259	11125586	320121	4913362	9797293	488534	6617431	13493379	855948	8554414	14766311
27.2968	17848793	262603	14990982	11258448	173828	5023845	10783759	518603	5808362	28119482	465310	12080948	9796518	695328	17896396	16986104	148776	7418707	13519966	110190	4888914	11669311	903379	9471966	8813879	192552	8184207	15432275	288121	15370225	16649293	213534	10014396	8729189	509966	16221155	12413811	831621	10983638	10441982	337759	5607500	11562879	607914	7214465	13624362	771500	9528207	14541414
27.5567	19955896	255862	16936758	10439775	224914	6014052	12355759	583586	6943793	27082346	350621	11908431	9324586	656586	16806639	15870948	183086	7245862	14239604	89966	4535207	12244569	1283724	9910931	9033034	207293	7479862	14835327	259224	14118707	15743121	226241	10664931	9307482	479655	17329018	11491827	689862	10618018	10158259	130621	5537621	12504604	465914	8415552	13658534	662345	8925311	14770534
27.8167	21421828	146362	19303189	10449534	205466	5295638	10782414	567466	6725311	28626500	373966	11799225	9044121	642793	15398448	15701914	244966	7150621	14907759	124655	5618379	11783086	771259	11245534	8534775	208759	7569914	15286396	280586	13065482	14178138	281672	10025466	9510018	439414	17322414	10420396	689017	10523655	10373845	146155	5059828	13133966	559500	9641155	13078466	547948	9494448	14948500
28.0767	22261965	113086	19426861	9213982	145948	4634259	11166207	421776	6078983	28238000	366569	11425552	8428827	647052	14787966	15398241	127759	9030293	14995811	140897	5949586	12569275	339328	13559966	8293466	265517	7666879	15027655	325759	13365173	14925775	297103	9321552	9140000	468138	16491293	11807707	544931	12189345	9743586	198276	5125896	12873862	624586	9936741	12798104	667362	9092689	14007827
28.3366	19993242	183241	17107965	9774982	149983	4441448	11180896	437897	4931362	26921775	383621	10859982	8728155	753000	14802931	17149932	128759	9659466	15642845	94034	5413138	13579621	197483	14611121	7922311	330276	7294465	15330482	346931	14127689	14293518	218586	8762707	9242518	394517	17821361	11724879	494345	12174552	9815241	207621	4877759	11500069	740586	10163293	13284775	579103	8619293	14235845
28.5966	20155879	214138	14537327	8613052	157707	5156845	9319775	653155	4671896	25124207	436397	10489569	9007793	729845	15207862	20499189	216362	10053982	14277482	108621	4215448	14287586	189741	13409982	7818965	417793	7347965	16321966	237379	14385000	12529638	202828	8927155	8844155	507259	19154225	13170500	697586	13277069	9451534	182224	4904224	11382759	783155	7843500	13140207	531431	8155311	14037534
28.8566	19033189	137948	13779621	9772138	206914	4604862	9087673	532034	5118689	24308361	409483	10748086	9240827	795241	16153931	18803621	268793	9513259	12759759	161983	4329189	15075655	144776	13805275	8096465	472741	7152811	16308138	279138	14830775	12396966	284655	8913155	8533225	430552	17975361	11145018	834948	11961104	8870775	215500	4576621	10021327	514328	7161845	12608225	619259	8028965	13715775
29.1165	16956482	158310	13867155	10018155	107121	5239500	9253241	440224	5535069	24786914	335466	11093638	9141741	973293	18301414	19239449	186638	9257000	12877879	45207	5751483	13972482	218172	13979655	8138483	465552	7491328	15984845	303914	14536896	12070466	265690	8841896	8561689	662862	17309639	11071311	911328	10455293	9189034	199724	4703517	9468293	277569	7036379	12430518	719983	8278793	13660362
29.3765	18313018	173672	14179759	11296189	107379	6608569	10912466	406517	5644724	23133535	326672	11737811	8496034	1159103	21212346	17229861	177828	8642052	12731259	65655	5852086	14690138	148931	11584707	8345018	601707	7447259	16906707	329069	14159225	11307379	163293	8984259	8976914	535724	17912604	11638621	615431	10320604	9718000	206983	4319845	9775948	401828	6493741	12335018	814707	9242225	13580759
29.6365	18960775	151517	15766845	11074052	109207	6636276	10140604	465414	5682983	23429742	299655	11373431	8521293	1157776	22034689	15421896	159534	8742448	11388725	59897	4924759	13598121	92914	9366069	8756104	769534	7410276	16507189	296517	14178500	11169086	200276	7871776	9442069	498621	18247482	11443431	480466	9640793	8715311	247293	4500000	9458327	508776	6747621	12135173	1037069	9760466	13270362
29.8964	18298242	257293	18460672	10502914	142983	5373621	10193811	525259	5058948	24351432	381224	10586862	8747638	1193138	22924793	14855896	184638	8822982	10733914	38672	4513328	11234431	135672	9438482	8165965	776466	7911552	15820414	275603	13563293	11220396	239224	7657035	8915293	466259	17483811	12470604	736034	10414138	8768241	177431	4502879	11197293	622259	7223914	12462689	989190	10132155	13274811
30.1564	17651465	197793	18485775	10627741	141879	5792000	10763725	417552	6465465	25730328	512845	9135655	8643448	1320345	22697689	17447242	148552	9495552	11504000	115207	5032259	10395241	120828	8932311	8403775	772586	7926483	16067466	305362	12997189	13345414	244017	7363672	8482104	430362	16862035	11746396	704810	12122948	9951345	172000	4569172	11544931	528362	6783500	12107569	1020483	10066931	14153241
30.4164	18594139	252276	17021172	9197689	224707	5804724	10884569	589293	6875983	27196707	425966	9527621	8154311	1532431	20748207	19416500	263345	9748552	13645966	133155	5386914	10794034	135276	8158741	8618311	806293	8227948	15384311	415948	13023293	13314552	325466	8638621	9318293	522259	17194518	11964931	689172	12994052	10892086	259328	4538189	11313466	526638	7310604	11449396	837362	8736689	13626621
30.6764	18207551	319724	16565361	10586155	267586	5628621	11231104	623983	7508862	27255154	513793	10549896	7784311	1452293	18176275	17519414	226517	9109914	14281879	136448	5091017	10180914	213724	8930811	7889914	733500	7669655	14456673	397103	13857034	12710052	236500	8873345	8993586	485690	19055465	11380518	673379	11913345	12038155	263879	4516621	11152518	665207	8792811	10847345	834793	8679552	13396225
30.9363	16601449	454000	13426811	11273759	226828	5098707	13375138	592052	7388052	27078551	651069	10962586	7610845	1660448	18496742	15920725	167931	7705604	13381914	117000	4524879	11010173	145172	10700414	7548138	603621	7180948	14235241	355552	15044707	11570207	219052	8462466	8442000	553414	20205965	11136896	906086	10710086	11120862	278086	4408052	11323845	575983	9663896	10832914	793103	9218293	13160966
31.1963	15341586	375500	12262741	9923275	376483	5754189	12618569	682793	6834293	27627846	631966	11133914	7605379	1706603	20909654	14034086	257621	8057965	13074293	133466	5189828	11821069	125379	11199034	7927396	592914	7034638	14623431	418983	14439811	11824311	303948	8004776	8780396	801121	21744535	11392811	863207	11142275	11021225	374500	5039586	11612086	611414	11654345	11528207	758138	8281827	12458241
31.4563	16722846	430897	14533379	10497327	373121	5979793	11950104	678155	6582448	25885328	562052	11772482	7735035	1712328	21159465	15013345	211224	8717448	13851482	116586	4151862	12950862	173172	11740500	7687172	535103	6782828	13747396	350172	12566707	13036689	207862	8080776	9380811	729862	21099225	10852189	795690	12111793	12216018	396155	5359483	11550518	711621	11132707	11227327	833034	8268482	12533621
31.7162	15362759	772103	15107311	11054500	583759	6630948	11052121	751224	5655776	25541258	569759	12196982	7748241	1748086	19445932	14009379	238810	7615121	12390138	180759	5262776	12474275	255931	11776500	7076896	517121	6777845	13428379	376603	11639948	12821086	180776	8103793	10313466	760759	20508051	10863914	947138	12349018	11153931	356828	4557759	11752034	713983	9676104	10786327	833466	8530552	12041845
31.9762	15446518	732276	14076518	9885225	579241	5586086	9532396	804569	6632862	25467758	462397	11654621	7652621	1852931	19438982	13047155	209655	7784362	13227552	209621	6718345	13480482	151845	12091673	6947741	426190	6860155	13772482	387828	11296638	12420275	276500	8280621	10544707	885724	20458051	9799207	941828	11044811	10489948	231621	4121724	10333069	617103	10923018	12045655	662379	9536241	12274414
32.2362	17017189	636086	15699327	9236759	493655	5479362	8216414	618190	4797845	25846758	451017	11050086	7295672	1827414	20113275	14111259	203345	8222793	14355966	222362	6210983	13753966	63103	11018414	7224638	417121	7611811	14197104	361759	11220121	11317362	262948	8214896	9390896	1202379	20375311	11568086	981466	12667396	9339396	310293	4483862	9350569	736397	11052466	11539775	775845	9176655	12274707
32.4961	18061449	643328	16602225	9092069	420172	4939948	8581121	824293	5005483	27054775	515948	11700293	8108759	1688431	21025518	17483639	220276	9034207	14186862	139293	6254828	12946586	97328	11692879	6995793	562138	7855483	14276552	328345	11428862	9945086	272155	8467966	8817586	1122879	20653861	10248018	932241	11587689	9693396	277690	4873793	9331569	699828	9852482	11596759	977621	8587689	11818155
32.7561	18677586	706638	16948775	10110362	448448	4764189	8114638	839672	4731155	27295051	407517	12602811	8812379	1634293	23032465	17900104	198017	9201396	13018448	167259	5599621	11609707	161500	12049914	7768655	624086	8071879	14072621	315845	10765707	9948207	203690	8315827	8624069	1061345	19967432	9472775	589810	13485466	9872466	163828	4374776	9992155	824552	8859604	11089275	1364310	9403689	11261982
33.0161	16928932	648793	16896604	10000225	578431	5004965	8142121	896414	4972655	27155621	293741	12641327	8228638	1509190	22854311	18304568	259431	10012621	11975845	165086	4365776	10850707	230759	11323482	7938155	493103	8886293	13896155	328000	9860431	11819914	204362	8855275	8469827	844448	21190311	9744673	665259	13749052	9199982	290897	4015517	11171896	861190	9338121	10934362	1230552	10486034	11395000
33.276	16272018	1077828	13935931	10577379	495759	4902535	7382276	735569	4510811	28083811	259914	12518225	9112534	1386655	18861742	17439432	245966	9854948	12377518	92862	4356207	11296621	146138	10748311	7600707	430621	9559241	13553552	382207	9668811	12769466	279586	10415155	9335225	985345	21768861	10068345	853017	12852811	9639069	327741	3712724	11844396	1042879	9203225	11291621	1381534	9155793	12012379
33.536	15140121	1116397	13570518	9321018	504103	4982552	6793293	976207	4726483	26261328	316379	11893586	9595827	1579034	16695242	18664758	172655	9204362	12323638	158259	5330362	10888345	189672	9995534	7891155	431690	11161707	14289034	385259	10014862	12018138	290034	10260569	8846207	1042466	20968051	10213775	1373741	12925552	10041259	266690	4107535	10415466	1141983	8983189	10391379	1515414	8862586	12669793
33.796	15293621	1228828	14233241	8404293	388017	4696500	7474845	1174310	6275638	26229535	259534	11648448	8513345	1587328	18652621	17345068	187897	8007396	11111862	132293	5283948	10571827	184517	10286775	8372069	433362	10770414	14820138	386190	10222552	11693052	281034	9914638	9781311	1058621	20583051	9835707	2101966	13077552	9876396	256259	4508828	9681586	1075448	8942862	9094173	1456224	8985811	13150775
34.056	15897345	1013655	14013414	8200811	315569	3769052	9652707	1214690	6677189	24437982	237052	11568707	7887879	1557914	21377068	14973621	248293	7894345	11422793	202293	4387138	11330621	131552	9830482	9038879	398759	10754259	15108138	280517	10860207	10522275	233638	7731811	10033311	1145759	19433396	11362811	2632655	12979689	9478948	220328	4230276	8977500	984172	8840896	8950552	1250690	9024793	12210173
34.3159	17101139	1110845	13721827	7849862	231672	4620535	8962500	1040052	5758604	24256914	259052	12652448	7833655	1204897	20402293	14954000	198724	8351431	10091379	95069	5241035	11279207	156310	10275811	8632104	406155	10970431	15888241	298500	11100655	10454431	472086	7336224	8917534	1041345	17605793	11734707	2340707	13791052	9669500	244655	4293483	8055379	894931	8432552	9734845	1161672	9285173	11849138
34.5759	16779121	765690	12058586	8297982	332138	5363759	9590948	1271690	6457759	25746000	189931	12947879	7832759	1175052	19874396	15312414	231948	8387275	10877604	201103	5539776	11106189	154879	9245931	8246379	326810	10467052	16803689	397155	10753396	11464414	482534	7448500	7837293	1089224	19623793	11467845	3147259	14326293	9067759	295414	4226328	8908207	849983	9104879	9339052	1055672	9619621	12477000
34.8359	17904121	802069	15084707	9368982	254569	6208793	8979138	1273690	6077431	23878396	192121	13086689	7851431	1256276	20117172	14884396	269414	8134517	11693896	162914	5073414	11188621	146931	9452725	7860689	354810	9625018	16437293	432603	11053293	10844431	414983	7373172	8100311	850862	19945586	10567604	3176569	17263139	8408759	417103	3860345	9764879	913483	8974482	9784673	1348379	8862345	12408518
35.0958	18481121	716983	15906104	10423052	199845	6069086	9571879	1283414	6023189	24823432	256914	14144000	8638138	1096914	21673551	14253638	249431	7823828	11758431	137448	4926776	11146225	138638	10748379	7700276	482172	9164293	15177827	495207	10746500	10491759	386172	7023311	9127431	639362	20008758	11036948	3426293	18250465	8693638	449724	3874914	9695155	1170793	7836362	9186379	1456121	8601189	12607086
35.3558	18614172	866793	16742154	11116896	226328	5873500	10390448	1242483	5694776	24500758	409017	14004086	8427966	1028431	24252707	13597518	138552	8383104	13057931	90155	4743621	9714069	144190	11748327	7360741	712086	9595362	14078379	536000	10682741	9975225	327431	7674811	8875379	857224	19888396	11962948	3510345	19037311	10028207	411293	4146914	9737155	1332431	8870121	9109775	1628672	8605500	12532845
35.6158	18132742	1271276	16766414	10710914	270448	5758811	9615896	1379966	5397914	25097068	466310	14438689	8818207	885362	24047621	12825052	150931	7782965	11468466	224224	4915017	9319121	139983	12540689	7473224	964069	9689982	14202431	614207	11928725	10584914	329000	8842259	8156414	1108948	19918465	11488552	3197190	17695621	10321707	353121	4214000	9324759	1504224	10598569	9082793	1752034	8958689	11892018
35.8757	16722568	1608345	14602086	10393396	317207	6536311	9488586	1320517	5904465	26646258	297586	14171052	8778259	920724	22556379	13564638	213586	7474276	11465518	135190	5508362	10205448	148845	12401569	7097362	1113138	9722966	13898914	681552	12864207	10735189	354534	8253689	7950793	983017	19497758	10998948	3383810	15336104	10229414	367397	4142483	9027155	1976948	11255052	9300518	1844724	8978327	11797707
36.1357	17060346	1476845	13331569	9018345	253759	6142328	8205431	1158690	6094293	24647586	247397	14681689	8273155	926759	21906586	14908741	286328	7210741	11483189	128052	6448655	11363586	146190	13063034	7184948	1118638	9557827	12871655	617207	13213259	10466982	355345	9367604	8245879	854328	18914018	10703241	3739759	15304827	10789673	267914	4060741	8506362	2205517	8987982	9203138	2156724	8743018	11373845
36.3957	16682051	1730914	15962104	8915052	235379	6025638	9044259	1158948	5595172	23150672	232879	15589466	8477155	1093052	22760414	15215034	271552	7198086	11671207	88552	5957017	12057466	95293	14602396	7995896	1459638	10340275	11833534	578655	12926414	11300793	372586	10520931	8233775	942741	19457311	10593845	3177534	15070448	10953725	217845	4165879	8274759	2151931	7925104	10030655	2622017	9155707	11273448
36.6556	19156861	2071000	16355914	8158138	215603	5278224	9532655	1505466	6989569	22851535	232466	13758982	8483052	1482500	21769086	15642121	418345	7269362	12555948	166931	7355638	12979689	164638	15232448	8306552	1736224	11172362	11747552	519690	12278759	12257655	328086	10063327	7969448	1011879	19292949	11421086	2766328	15209138	11068931	233086	4020793	7925638	2208500	9638673	9393396	2846104	9521621	11430552
36.9156	18713379	2236190	16739896	8321689	274448	5332224	9883586	1681621	7205017	23761639	249466	13460966	8431207	1941741	21316932	16136327	333259	8394345	11312259	110362	7384172	12344518	182741	14942862	8298725	1778724	12490018	12056534	515690	12231086	11420518	374638	9593741	7825672	926828	18320793	10059241	2415017	15042638	10930534	315414	4119276	8294052	2026517	10263259	8667638	2683552	9070931	11816638
37.1756	17498154	2378500	15245569	7769569	299655	6308672	9418362	1839966	6285276	22344758	286603	13288448	7819172	2360431	21130793	15139707	256431	8927604	10807155	69466	6686931	13592448	148517	14269655	8147396	1841328	12522879	11406189	486138	12212345	10845225	482138	10080345	8414241	872672	17997449	10951552	2080604	14595225	10146775	381983	4356293	9080466	2172396	9585948	8846775	2996190	9437948	12554155
37.4355	18538535	2481345	16163586	9132845	329897	5967276	9223586	2062328	6233586	21000207	322534	13485982	8014379	2496431	20576293	16535139	217948	9488655	8918793	145276	5774138	13339518	142914	14574948	7616259	1860500	11331552	10836362	447310	12266000	11644845	385345	9178862	8636121	978534	19362604	10690655	1751483	14974759	10745225	415845	4584621	8751569	2364190	10116259	9375207	3084052	10195086	12413604
37.6955	19800432	2529104	15440466	9017621	387914	6895017	9509862	2630810	5519414	19964707	400534	13285482	7548811	3028328	20820639	15864121	107983	9566104	10220827	132172	4758448	12165362	210690	15087431	7315500	1908379	10969862	11588069	336569	12965931	11997327	348724	8762914	8521931	1154517	20810604	9325121	1771121	14503534	9436948	490276	4250276	8436966	2078638	10408327	9402448	2649293	10720431	12715914
37.9555	18776104	2373828	12537948	10251552	227276	7399845	8744879	2668086	6117569	19777551	434724	12610448	6042483	3339966	20819879	14314345	261690	10414207	10300414	99172	4083362	11115173	228000	15526914	6626241	1825638	11232534	13620966	423121	13788327	11311862	346655	9184362	7973224	1169862	20527414	9594275	1663707	14928431	10096034	728776	4005466	8447689	2239759	9756379	9024069	2659948	10689086	12169775
38.2155	19983861	2580707	11856034	10830500	271983	8861466	7910569	3174638	6684879	19200121	529500	14137259	6027811	3271517	19550725	14955448	345448	10311845	11351104	178483	4861914	11036104	147034	14634673	6334896	1953552	10618621	14391069	588931	13508259	11282466	326534	9467362	7597655	1303690	20028068	10052827	1614586	15150931	10078500	633362	4005828	9632173	2262362	8119448	8460379	2429552	10310689	11177121
38.4754	18794414	1747069	14388379	10446982	233086	9328121	8020552	2849845	6011621	19588258	658483	14221707	6947483	3794500	20078742	13092259	365086	9060689	10309655	101466	5386017	10326948	126362	13443207	6628689	2170621	10689586	13767500	628828	12718931	10898414	457224	9725225	7512259	1090517	20805139	10154552	1944569	13534982	9758586	568190	4227586	9532534	2363500	8166017	8583034	2468345	11575189	10786034
38.7354	17329861	1611603	15348931	9210414	484103	8819241	7738535	2601828	6252604	19196551	677069	14060638	7116035	4285914	20122000	13144138	215931	7548879	9795362	121276	6619845	10549827	156810	12545741	6420017	2402966	10550052	13556482	591638	12430018	11331379	490276	10022086	8443189	1108466	22160000	10989811	2223621	13561259	9160155	553310	4959396	7817155	2453983	9914345	7832276	2672707	12465879	11346638
38.9954	17507414	1584638	13275259	9511275	461052	8621552	8433707	2937362	7192345	19778104	561621	14260604	7255276	4384000	19303275	13544121	284103	7432638	10863741	170862	7634259	11387896	169466	13373466	5918362	2208276	9832414	14640793	619724	11874086	11935173	448828	9527275	7623017	1464103	20007104	10220879	2715293	15225500	8979725	671328	4451483	7769759	2783069	10122431	6965155	3093621	11308466	11905862
39.2553	17171293	1941948	14793896	9087621	927810	8705155	9023379	2666810	7393569	21195846	489207	13794259	7955345	3903155	21031311	13847448	310879	7840621	9727482	104034	6811121	11641500	143897	13939966	5694689	2044328	9154879	14622018	828534	11216655	11083466	513931	9208896	6739448	1531276	19356828	9137586	2944034	13998500	8914104	843310	4154638	7764965	3157000	8734466	7457035	3348396	9660052	11758793
39.5153	17424258	1600431	15962448	8671966	1193586	8280345	8557741	2677931	6218052	21065414	404845	14745104	8034552	3280741	21811361	12403879	393345	9486155	9809311	137431	7449311	11698000	200086	14408948	6090965	1869897	8751034	14467018	1019759	11091604	12119189	806190	9305259	6102569	1567155	21337725	9947811	2934483	11686069	9291311	1034914	4013086	8835879	3298724	8553811	7772552	3386104	9106466	12164259
39.7753	16797432	1863517	15588741	8033655	1465483	7597793	9143034	2642931	5991741	21348482	282086	15034275	7354396	3184845	21690018	12176121	444655	8246811	10209207	157621	7649879	11266569	191241	13754845	5980793	1792845	9180914	14152931	1330586	11276189	11973396	674207	9158621	6006241	2084672	22643068	9340673	3092155	12918775	8654811	1076690	3904672	7997776	3498276	8564052	6769845	3086759	9684569	12225707
40.0352	16447707	2132586	15792759	7553172	1523259	6833776	8180724	2730741	5678483	21532086	371155	13779173	7288586	3366948	21832707	11816638	338121	9683914	9762259	208414	7010931	10844189	190914	13126707	5866224	1553483	8967638	14277879	1507655	11995259	10470173	699379	8947121	6580655	2478517	21729965	10012966	2873879	15915311	8762207	1131862	3702448	7263638	4404086	8910638	6895655	2875862	9734000	12587396
40.2952	16174673	2402190	14759362	7712172	1304552	6863414	8759431	2816362	5341293	22156604	446431	14491379	7299465	3625172	23149051	13142793	383241	9293225	9313189	165328	6495604	10125448	182983	13133689	5736362	1366328	8470518	13469086	1608086	12670811	10616552	772759	8924414	6302776	2319845	20164379	9851293	3053569	16304259	9711327	1058345	4539311	7203138	5195241	9089862	7284328	3303724	10756121	12825534
40.5552	14201311	2239621	13309396	7683396	1489655	6886017	7582983	2903276	5451379	21236414	527931	15086948	7236759	3419379	25613828	14591914	408000	9509293	8960138	182776	6195759	10080759	200138	14343189	5234345	1612052	8700896	12567345	1627328	12919034	9402379	735897	10099275	6386793	2509672	18689846	10261966	3501172	18642293	9351673	1068431	4447189	7760328	5763189	9925811	7226828	3418655	10112673	12625638
40.8151	14274741	2389483	13945345	8027328	1589931	7560138	7095362	2403293	6156431	18427225	447741	15196241	7667724	3380448	25946293	14753827	321034	10283707	8603396	202517	6463379	9538775	214879	15295189	5515155	1853534	9672931	12461707	1602793	12783862	9211345	861983	10845327	6969517	3006034	17228758	10142673	3489328	19098225	10323069	1085448	4079690	8766189	4909517	10607518	6121862	3711759	9594604	13232862
41.0751	14527311	2053517	13597673	7777879	1666862	7017000	6614707	1822724	6467707	17997207	333966	15885811	7364155	3469983	25191414	15151069	456276	10168811	8611379	211517	7441052	9279069	234241	14658293	6345552	2133500	9153759	12443121	1687724	12109552	9243207	1232000	10376207	7153707	2808034	15743259	10808052	4410517	18972018	9466931	1028034	3975793	8726069	4703828	10316448	6374138	3488931	10972069	13406034
41.3351	14389552	2057138	13841931	7662965	1164276	6733189	6806172	1645914	5957345	18819051	389672	14882655	7005138	4291845	23571258	13990604	442707	9760500	8314448	193069	7101259	9974827	239966	14987414	6820328	2184483	8833396	12261725	1898172	11406414	9707414	1347931	9720655	6374207	2908328	16361966	11039414	4418965	18832604	8932241	1072552	3936138	9114775	5090811	10470207	6979035	3911414	10413621	12181862
41.5951	13412207	2397000	14379189	7174828	1290776	5341569	7264293	2391845	5493345	18901965	478086	14857879	7358483	4636862	22698654	13879759	224414	9351225	7815362	176862	6937517	8932207	192414	14390966	6742983	2203655	9009586	12102482	1844121	11222069	9920604	1238017	10107362	6174362	3026104	18790225	10279534	3772155	19631518	7926017	1025914	3839845	8961104	5051517	10990775	6541793	4618828	10460259	12210311
41.855	12828569	2484396	13569379	8299086	1307000	5526741	7728535	2975293	6471500	18708828	673672	15540534	7291293	4570517	23474104	12882052	270500	10034311	7746741	319741	7447155	8972345	216724	13953034	6258207	2285621	9894621	11585879	1556552	12453862	9787293	1222845	10401621	6508172	3396362	20567725	10602982	3987517	19938861	8201018	1168017	4490862	8689034	4882948	12175879	6358293	4276328	11004775	11652138
42.115	11325914	2158431	14073121	8835982	1125672	6456879	7193172	3149190	6556414	18832465	827448	16256259	6241604	4750914	23901535	11558173	455293	9203638	7555414	368534	7500948	10380604	197603	12427759	5933845	2396517	9993534	11827104	1334690	13936275	9418034	1213466	10920534	6362724	3265172	20976172	10013448	4223517	19395346	9254104	1238328	5217724	7391414	4956311	11527862	6167793	4033345	11932759	11278121
42.375	9565689	1542966	12431379	9713604	848034	8440827	7182138	3280328	7055362	18474654	1009086	16215534	5286931	5261483	23994432	11265534	301707	9767086	7539896	414103	6636931	9852759	159207	12158345	5159517	2254069	9583069	11192811	1119655	13820862	9472586	1171914	10995862	6616983	3144759	19686949	9043759	4403017	19856018	9027121	1227707	5844811	6294448	5195948	9816500	6116655	4292345	11378293	11206759
42.6349	10709896	1530966	11503896	9015689	768000	9766362	6666293	3630793	7068293	17230104	1536931	14706311	5815345	6269914	24288172	12940259	247121	10607000	8924414	312983	6831914	8297189	211914	13466775	4591086	2158379	9494086	11326448	1011466	13142259	8459327	1120983	11684241	6006396	3252448	19692621	9029259	4613414	16819861	7966000	1398948	5416621	6528293	4591431	10204793	6833983	4140224	12053500	11878052
42.8949	11347448	1175086	9842500	7098655	565914	8807052	6760241	5055379	7601121	16774139	1932052	14246293	6425983	6384724	24663639	13005327	370759	9619482	9064362	529328	6968535	7400396	191690	13051138	4772431	2019086	8993966	12415207	1029466	13316827	9518345	935431	10567689	5162707	2854466	20254828	7898776	5385793	15487811	7828914	958655	5069586	7593983	5177465	12800793	6622465	3847396	12325569	11677552
43.1549	11155586	994259	12129482	7725052	468879	8691396	6020000	6273431	7478621	16034948	2073172	15375293	6136328	6185759	24029846	12374759	466466	9479534	7939121	952000	7337362	7323311	173276	13190982	4818069	1861259	8616879	13251725	1096672	13279448	10389552	1033224	9766379	4878259	2695310	20371846	7990621	5225189	14671638	7890811	926586	4296552	8319948	5401586	13663948	6418138	3959276	12110104	12087673
43.4148	11053673	1328121	14926966	7846724	587379	8037276	6077379	6429121	7200259	14795396	2251396	15950725	6210776	6272535	21211225	12020982	355724	10225793	7840241	1347845	7144793	9103275	189103	14087569	4302655	1529690	8698655	11771948	1172879	13101431	9739775	1148293	11081811	5167069	2906552	20596896	9036982	6015724	15019241	7643189	1199259	4279586	8326725	4677759	12522155	5789104	4467396	11689569	11995966
43.6748	11150741	1856741	13680327	9044241	576638	8873104	6750207	6472172	6778414	14235173	2084379	16624207	6547569	6232672	19371742	11161225	463034	10140345	7141604	1321655	7367845	8934552	220552	14334448	4484672	1321552	8804345	11421189	1312069	12741655	9698293	1200121	10279862	5044138	3030379	20425207	9417725	5425552	13997018	7056328	1304586	4372759	8068535	4485379	10650948	5703293	3960500	10694466	11650189
43.9348	10659707	1888655	11949482	8784569	627655	9571138	6347086	5791241	7858500	14020896	2599845	15970466	5556483	6501431	20060035	11990552	555483	9241293	6627431	1387017	7916793	9089000	235897	15221138	5170707	1372793	9035673	11404069	1509103	12502000	8725311	1107517	9867052	4846862	3265569	18957275	9128086	5790293	13522431	7150224	1323190	4077328	8202138	5002741	10322379	5416604	4018741	9977707	10780914
44.1947	10926173	1828121	13180759	9120293	550862	10277241	6025035	5744862	6736914	13402396	3453155	14992482	4893483	7231828	20109121	12411966	462862	9102241	8046000	1341017	9248759	10109586	370138	15765018	5046017	1156414	9352155	11280931	1740276	12551155	8670241	914879	9281362	4570483	3709241	17433707	9176552	7273293	15390311	6846362	1293879	4044638	7272414	5384224	9797018	5257948	3992086	9055586	9818069
44.4547	12090896	2614707	13696448	9307586	550724	9639448	5645552	4962414	6352914	14750414	3267104	15844966	5022672	7659896	18659811	11738293	721586	9044362	7021035	875328	7982224	9518689	410672	15405104	4339414	1039310	9528518	10637500	1910293	12656482	8919741	977276	9920725	4407914	3634896	17350828	8784982	8720241	17589861	6942638	1344966	4491741	6389000	5622535	9487155	5326104	3873328	9322259	9189655
44.7147	10632466	2907948	12982414	8836173	390121	9564862	5573828	4970535	6434845	12949775	3090000	15140414	5114207	8040707	16860932	11585000	574483	10436414	7284500	657845	8295018	8221311	398586	15383793	3773845	1046621	9549827	10143500	1849483	12938241	8328207	895948	10007259	4695896	3830879	18236793	9067431	9424034	17958672	7520379	1776448	4643931	6282604	6025362	10013121	5167931	3528655	9437655	9646396
44.9747	10443052	3094948	13705275	7256655	383138	9359759	5281069	4663414	6803224	12741362	3991672	13434655	5019741	8001483	16079982	11522311	579931	10542775	7313345	294293	8106259	8128172	467121	14225586	4032000	1210034	9661086	9817534	2010586	12816725	8713173	902259	9952466	4957776	3697879	20576242	9607414	8916121	18721035	7425879	2076776	5100638	6251604	6630465	9728379	5423569	4040914	9601604	9262845
45.2346	11305879	2754207	16379759	7807431	348466	8484052	5105224	4018569	6447414	12500621	4387396	14381793	4724896	7824724	15264311	10539104	586586	10118604	7032741	272810	7950638	7792189	505000	13262862	4057362	1322759	9472534	10366518	2170707	12320948	8380673	1016259	9844534	4792828	3818966	19666035	8933741	9219155	18154932	7437535	1929345	5758517	6476241	6811914	10067725	5432655	5002035	9204225	8584345
45.4946	11595018	3026379	15611948	6877483	471897	8857931	5662431	4629328	7756724	12998052	4668965	14392896	4620604	7870086	15040018	10119759	509897	10465914	7081172	310931	6857638	8737345	447983	12726345	3753552	1290638	9141018	10247327	2288207	12378896	7483741	879293	8878052	4554189	4342241	19432775	8253845	8858604	17341361	7902845	2226483	5522086	6278965	6458448	10911138	5768535	5830431	8730173	8240396
45.7546	9107018	2809604	15591104	6097517	555293	8954189	5791465	4319638	7496448	13133121	4700879	13434552	4774396	8078465	16882949	10623518	328655	10635362	6003724	266483	8523689	8376948	354172	13749534	3881828	1220897	9501241	8679018	2324328	13020689	7329655	811948	10516621	4654448	4672828	18406518	8155121	7308086	15270775	7364931	2903862	4940655	5907638	5791259	10775018	5543189	5420655	9073586	7396155
46.0145	8701275	2686879	15242173	8024138	578052	8276845	5783569	4835931	8134689	14029586	4272138	12752534	4829931	8846673	20254242	10667275	318552	10391689	6994328	260707	8952569	6732431	333190	14958000	3832121	1214310	10293500	8584138	2270966	12986586	7674776	1012776	12301121	4782362	4498483	17604535	8536966	6826362	15250569	7605189	3343931	5141638	6617707	5804569	10653052	5364035	4677621	9173725	8283482
46.2745	9385638	2610466	15843759	7621604	819379	10608689	4705569	6184638	8175776	14470811	4082000	13095225	4965552	8870259	22171139	10894155	524638	11692155	6635689	145397	8320121	6269621	205724	15445431	4362724	1352103	10096931	9020793	1921310	12415259	8368293	1330914	12398173	4723138	4820241	18119965	8341500	6802189	14893482	6889569	3131845	5562586	6241689	6883483	12055362	5494793	5212707	8847311	9044879
46.5345	9368845	3174362	15950827	7531293	1466948	12863259	4926793	7153828	7878241	14487982	4317672	13766879	5661896	8715362	24761361	11569931	404121	10724138	5762241	131448	7625448	6535983	207431	17329518	4523500	1556448	9998069	8893655	1554879	12891655	8145586	1341155	12581552	4410052	4829914	19579379	8255086	7378104	16291862	6223672	3384948	5684707	6207086	7925604	12812000	5703965	7109517	9241811	8785327
46.7944	8321362	3375414	16203034	6909948	1319586	12413879	5139104	7567328	7507121	14088086	3939879	15601621	5559896	8126052	25026035	11108673	493138	10752518	5738189	137103	7555052	7435862	178776	19034758	4478086	1890810	10070121	8529655	1482862	13571862	7295362	1439103	12692155	4040793	4753586	21302275	8190189	7320259	17825225	6480121	3803534	5104965	6096431	8593414	12480327	6314931	8266431	9525827	8863482
47.0544	8802586	4185379	16211931	5659776	1806759	8901362	5278138	6311983	8459689	14533000	3555155	15750052	5307759	6949052	23057982	11060121	734983	10070241	5679259	140121	6982052	8367396	257224	18653811	4708017	2373931	9740086	7956500	1452052	13887448	7723828	1665172	11097482	4324741	4680207	21925725	9729275	8409345	17840379	6203862	3662534	4902896	5747724	8841775	12388155	5900724	8637982	8843448	8620259
47.3144	10767311	4097707	14298138	5986948	1768534	9240518	6488948	6119362	8990793	16175311	3308638	16815861	5261311	5567172	21396018	10478104	776655	9620862	5455138	597500	6273259	7762879	297121	16353207	4801345	3175069	9839275	7575448	1622362	12755121	8708466	1876862	11042689	4422155	4716914	21277500	9128431	8500759	16523689	6353379	3807466	5498241	5837811	8388811	12616018	5055328	9416931	9936741	8464086
47.5743	9386121	3682931	14103293	6345517	2091810	9945466	6331931	6002311	8386311	16333327	3586741	17195311	4863052	5151172	20856639	10606862	807121	10162138	5141086	1829328	6673155	6642224	315431	14175018	4557241	3922034	10430569	7481121	1742603	11593707	8236689	2099104	11694948	4204017	4357672	21620225	8978500	8084017	15428725	5560621	3882328	6260741	6167793	9262466	12941604	4777155	9302811	10322638	8723311
47.8343	8350793	2648500	12899189	6941465	1954172	10367414	6191000	6747311	7392241	16336173	4005793	16955018	4541672	4900396	20491846	10346673	933466	9511673	5339500	3018724	6579052	6034155	350034	14394259	4486707	4414207	10674741	7625311	1655121	12204811	7767828	2150207	10489121	4557828	4257879	21368121	8295259	7706983	16201534	5476362	4501189	5511328	6662535	9883121	12154189	5154138	8891189	10341759	9034052
48.0943	8674518	3110345	14353431	6695224	1956155	11646725	6493517	7819638	6425896	14618396	3815845	16501293	4529948	5040621	19723121	10408155	822069	10356655	5658189	3094793	7854552	6792845	250448	14987759	4289259	4329155	11903086	7691155	1674741	13682638	7730224	2252483	9896586	4600259	4595914	19610982	8459189	7406069	15535414	5513621	4044414	5216638	5998172	11151914	12634896	5723155	9925431	11305673	9119707
48.3542	9388121	3395741	14074086	7267621	1865086	13297311	5570483	6359569	6375224	13630569	4043448	16747742	4759741	5131293	18157361	9652345	715724	11363638	5842138	2880138	8105311	7539793	268172	16089689	4342845	4047155	12399414	7699328	1646810	14441775	7481155	2638259	11725638	4416707	5446983	20040982	8439069	7970069	16513432	5596931	3597828	5545776	5694069	12090311	11739241	5165741	10545034	12344621	9555914
48.6142	9307138	2702069	12012362	6621396	1341207	12720845	6017828	6853345	7271965	14892482	3983759	15328621	4749604	6021793	18459551	8866362	1208362	11680241	5293828	2083586	7352121	7721689	232448	16932551	4107793	3728259	11753293	7687707	1740086	14087518	6834828	2876569	12919673	4257965	5408621	22515121	9014534	9150604	16465361	5538896	3504293	5928414	5990311	12118018	10513845	5368069	10076759	13419534	8347673
48.8742	9170914	2151500	14273327	6401672	1084000	11427914	5445431	6334241	8051741	15277931	3946069	15023982	4471948	6380000	19054154	8912948	1639569	10698104	4921138	1915828	8961725	7281879	366569	17500861	4373086	3530672	10451689	7530121	1906672	13552775	6573311	3455431	13213879	3844121	5028207	20954189	8414225	10328879	15336552	4923483	3893931	5623379	5662431	12566207	11154225	5616431	9688000	13554982	7889311
49.1342	10360914	2199845	13392104	6159448	657224	9902052	4962000	6111983	7014276	14402569	4304759	15985052	4456189	6900414	18602568	8621879	3438000	10816155	5558224	1307397	8235775	7027448	379310	16013879	3932896	3961621	9477534	6643586	2000517	13428345	7012121	3458914	12217862	3917638	5536448	19760346	8703896	9357069	16636225	5125259	4616965	4278396	5975879	12129225	11281621	5657104	8818638	13487155	8069431
49.3941	8718034	2383810	13237311	6206724	822155	8668189	5057655	6138241	5425689	13426914	4364948	16751846	4553672	8222569	18228758	9699327	4606052	9763689	6403052	807207	7575052	7073535	329379	16052827	3588983	3843552	9416569	6201965	1828103	12680155	7322121	3542586	12166845	3801241	6534931	18325086	8408569	8495741	16897654	4689948	4372396	4982535	5837707	10902362	11576448	4927328	8655552	13050948	8679241
49.6541	7950431	2996862	11915621	5988431	873448	9668034	4921983	5394414	5680983	13418018	5145104	17516432	4395104	9711104	18829172	9466448	5672828	8941000	5938138	685966	8943069	6442138	378500	16082914	3719655	3388810	10156638	6432241	1400914	11692775	6440586	3441069	10342275	4149414	8282811	19741689	7952983	7795241	20048293	4879586	3744121	5565741	5649052	9946121	10413689	4640328	8268327	12192362	9245725
49.9141	7329724	5270035	11258827	5696586	871345	9441552	4788293	5439396	6550655	12738982	5080052	18531293	4049707	10122034	18438449	9085311	4932948	9184259	6211914	990466	9045189	6947689	307966	14532259	3694241	2730017	10639431	6924328	1491224	11102689	6847948	3408034	10660552	4059776	10647259	21919482	7543293	8723293	21514846	4267914	3600034	4823259	5322155	8890345	10557518	4922604	8214707	11820638	9082293
50.174	7602069	7610276	12282827	6496069	710276	9392018	4318535	4814069	7409500	13223741	5221379	19755758	4229776	10303362	18353311	9791707	4238121	11354569	5116931	1050862	9239052	6084000	443603	13906879	3815328	2396534	10799534	6726121	1677966	11149345	5900500	3341328	10879104	3559845	10739621	22799982	6832241	9392775	22948879	4744914	3389879	4919655	5441535	7841517	10715775	4834569	8333775	11319827	9858655
50.434	8308552	7883741	12189775	5784759	719845	10197138	4251741	5545896	6799448	12980811	5538931	19080379	4404155	10225931	18417482	10738811	4434431	11125845	5081328	1274845	9073241	6686689	664793	13620000	4335017	2094500	10755534	7058621	2061155	11878827	6148586	3415845	10874982	4056293	9246018	22300949	8102879	7641138	23109189	4893689	3914862	5231896	6612621	8150552	11450155	4802189	9605482	11364966	9903241
50.694	10291725	10692121	13596173	5504276	710603	10057552	5148931	5845828	6763086	15031518	5703172	17793068	4323552	9087707	19692293	9461482	4888914	11556725	5311914	1036983	9661155	7319138	1056569	13160966	4681448	2105000	10783966	7878517	2802776	13103741	6289396	2685328	11411604	4078431	8474155	21385879	7989535	8418586	23358568	4734948	3523293	5322276	7078535	6232914	12379655	5165707	9995414	10266931	10040311
50.9539	11351725	11573155	12994327	6788741	548793	9627034	6825517	5398431	6778517	14190189	5128517	16695275	4503931	8681241	20985758	9481725	3586086	11129034	5788345	466707	9829482	7418914	1628810	13737104	4653189	2001724	10213638	7546931	3186862	14188827	6378655	2558896	11787189	4322845	8519086	21019604	7974328	8076638	21197725	5583138	3752138	6021017	7272862	6016638	12013914	5632414	11226621	9343466	9302655
51.2139	12875741	10157173	13330689	7332241	706879	9041741	6192759	4882793	7610552	12931793	4600293	15321689	4523000	7181604	21391861	9741018	3095914	11640689	5805983	405069	9953896	7215224	1851948	15557104	4737000	1897810	9422552	6683345	3143000	14143225	6903000	2894759	11901604	4295052	8807362	22277707	7319138	8878896	18857639	6268017	4041345	5708552	8122741	6665793	10937604	6162965	12603138	9245121	9496673
51.4739	14567069	9673793	13092811	6474500	505362	9108207	7029500	4535776	8408569	12799086	4270017	13829759	4823500	5246776	20977896	10239948	3838948	10980052	6784207	533397	9718775	7546379	2047121	15904775	5449569	2273396	8990811	6787293	3963517	12691775	6854569	3300431	11861966	4762189	8070311	21208914	7439155	10140225	19111035	6342741	3816155	4943707	10439466	6488069	10314207	6900776	13064379	8105535	10385741
51.7338	16020931	7853621	12569879	8379811	293276	10552034	9391982	4984052	9740518	13676034	3794396	14044673	5605707	4102672	20430707	9750707	4445811	11651259	8111345	526845	9571345	8007362	1957069	16050275	6286896	2870793	9037414	6778104	4500828	11506982	7387621	3249810	11060259	5114396	7529086	21924000	8725241	11481121	18764551	7636414	4577552	3935259	12054604	6370259	10081225	7201017	12463189	8015586	11533827
51.9938	16092362	6675328	12489034	8756707	383914	11839241	10480638	4464052	9234914	14884311	3831207	15230966	5860776	3062379	20109346	10813414	3533241	10269569	9880707	628362	8762845	8626604	1352793	15487225	6407189	3284896	8493241	6376828	4928052	10356673	7463465	2463621	10729948	5898414	7720759	24408586	9366914	12695862	18289328	8465431	5599845	4259741	13951673	6029189	9867879	7581793	11216207	8281759	12210207
52.2538	17369828	5984793	12621431	10019621	471379	11029155	12041759	3841207	7993017	17221672	4085241	15521327	5887207	2529604	21737689	11590982	2317414	8644448	12474448	863224	9566104	11134689	752862	15231775	7249621	3226241	7679655	6878414	4619776	10709138	7734965	2174466	11111759	7158052	7451500	22132500	8785948	12011414	19555432	8986879	5967465	4464311	16103948	5472396	8943966	8260689	13582689	8541725	13574604
52.5138	18970672	4960621	11118879	10173155	524845	11720362	11288604	3392845	6447500	19047551	4769431	15813173	6167431	2615017	23878568	10615759	1529948	8919896	13925293	646793	9360966	12849845	481483	15338604	7689155	2867104	7381535	7075017	4570776	12038414	7380862	2040655	12329155	8136465	6291259	18400207	9749793	10729052	18493535	9731034	6063345	4901396	15257914	5412569	8073328	8874414	14962052	8973500	14478621
52.7737	20134172	4394793	11893689	13298207	430914	14547879	13125982	3342224	4854155	21044293	4983069	15318982	7016741	2863793	23827811	10276396	1183103	8505948	15740741	630379	8865396	14372396	384121	13611621	8911225	2790586	6971517	6744121	4769431	12396673	8335362	2677914	12910448	10053189	5529655	17502104	11548827	9754069	18730258	9492086	5937431	4408259	14407707	4125414	8144552	9516225	14997862	8715982	15778914
53.0337	22705379	2722931	12291034	12185845	399276	16848275	12161604	4618448	4424862	23406346	4040276	13476052	7384535	2913552	21600189	12484018	1107534	7879465	15416362	656397	7351828	14391259	314724	11488482	10351104	2731138	6728293	6979845	4568052	11857793	8627327	3658552	13664293	10468034	4216241	16524051	13065000	9927966	18113346	10209982	5841207	4045586	13625293	3238534	7444879	10463689	14284518	8649811	16113189
53.2937	21980758	1601103	11836552	12681569	335397	14552396	12499827	5389896	4788724	24927982	3588414	13020914	7816172	2640414	19505518	12712793	781034	8496673	15849293	467293	5860104	13496379	324362	11442604	11102638	2550569	6240379	7353396	3723379	11572775	9221741	4045724	11726431	10385189	3149431	16865379	14561845	9785827	16472793	10710189	5900776	3924172	13398086	2532776	6592931	11785673	14387379	8207775	16677707
53.5536	21250775	924828	9677569	11798707	291810	10331155	12481862	5997138	5825862	26744121	3491759	13022534	8707862	2182017	18001346	12816948	891207	9215725	15840896	332121	5234759	12929827	296345	10621673	10197448	2856828	5681965	8371259	3670810	11417793	9405207	4338793	9687345	9562741	2342828	15829362	13695414	9212689	16121379	11392604	5301448	3645741	13006725	1788241	6223224	12834448	15505638	8140362	16774000
53.8136	22736725	769672	9569586	11769018	352862	9118379	12388793	6662431	4868552	25994896	3677310	13087034	9578966	2059000	16380966	13381569	845448	8828396	14885069	387707	6431121	12747362	377845	11061104	9978241	3582500	5556052	9394879	3644431	11462775	9494345	5380276	9315482	10243000	2496155	14333362	13132862	7169828	14986396	12499000	5058500	3355724	12216604	1616931	6984241	12090500	15646638	8469362	15553982
54.0736	22485361	511931	10248345	10681018	361931	7697759	12786845	6842121	4663362	28490793	4517707	13907293	10064948	1656552	15368104	13819482	845328	9446173	16767828	345138	7525138	12141362	362155	10485207	9983311	4088328	5864121	10271500	4652638	12066793	10129121	6022311	8591604	10498327	3312604	14025069	13594845	5855465	12559345	13140966	4963655	3051069	12961018	1384517	6703000	13341552	14413138	9091396	14747448
54.3335	24142275	395966	9463138	11182018	242379	6061414	15093586	7846155	4291845	31658104	4606035	14013552	9937707	1276017	15798362	13848931	1096690	8485534	16546725	261621	5676345	12804775	422121	10009621	10403000	4575241	5939069	10473345	6333379	12338621	11419414	6066345	8775259	11145086	4499983	14313448	15655414	5079052	11988914	11739138	5956535	3146759	11922431	1197241	6608845	15315638	15655482	9618345	14843811
54.5935	26838551	311190	10719725	11925811	367293	5767431	13244448	7220689	4150121	31997293	4037362	12690552	10717775	807759	16413604	14263862	1162052	9737948	16680568	247379	3622569	13833104	357155	10231396	10994259	4634000	5815741	10619948	6947207	11955982	13202362	5969086	9332759	12421914	6117276	13775293	14572689	4649914	12278914	11604689	7673189	3143190	12676466	902741	6591707	15301725	17797725	8656207	15203982
54.8535	26987051	297845	13251000	12475931	323672	6679328	12698534	4976517	3740448	31735965	4460586	13059707	11402086	630259	15264775	14511845	967431	9339104	17980811	365500	3518879	14208569	294776	9311311	10448345	4352914	5478017	12916189	6223965	11383707	14248966	6044328	10946638	11859845	8402396	12666396	13274069	5693724	11636225	12188293	7344362	3505086	11675586	655466	6130052	14711275	18822914	8546207	15718414
55.1134	27363121	434672	13320086	11652327	356776	8126828	12659741	4016741	4506517	32511707	6549155	13587104	11478311	622414	13520759	14737793	568948	8323586	17845914	326724	3815190	14177569	309741	8586689	9519689	3841121	5619189	15358138	6170379	11248552	15102466	6335276	11008725	12327689	11232000	11933327	12688189	7132535	11646259	11693431	6629362	3495052	11239034	438931	6379224	15692311	18805707	8140741	15862241
55.3734	26732725	323500	9870775	12381931	338190	8146431	12227259	3713086	4456121	32385139	7837776	13379275	11423914	402655	14459982	15931414	373155	8646311	16327759	236190	3185810	13691482	420690	8944173	9153225	3365017	5509638	17730896	6502189	12254189	15596086	5703776	9771931	12142018	13756345	12745155	12551396	8745518	11322345	12402914	6164379	3296241	11949638	276466	6648086	15388431	18182725	8616879	16192275
55.6334	26002932	284517	8945775	13052362	204500	7142189	12153966	2970534	4567621	31908896	7778793	13795931	10994569	194241	13946121	17612189	562052	7170896	14942207	231603	4091638	13649621	382000	8882345	8718534	3088534	4912396	19947811	7285965	11637811	17535518	5581948	9917931	12328655	16128379	11455155	12187104	9551518	10420414	12474725	5632879	3655707	13892914	221534	7205724	16814121	17729518	9268275	16616982
55.8934	25291846	349017	9944052	12884638	244103	5560896	13069879	2041259	4559983	31500518	6613276	13719207	10336086	111776	14625518	17416086	659069	7380811	14895414	147638	4065759	14923000	354569	9077879	8212173	2732534	4324811	18355258	8075621	9693000	18466258	4419776	10008173	11572534	16551242	11790396	12649173	11409241	11899879	12255259	5290828	3106034	14152604	236983	7788155	18179846	17414949	9837638	16101018
56.1533	22587121	438966	8567138	13036725	234293	5366707	12598638	1358724	4318276	32544449	4728689	12933793	10316121	70276	14209759	18133535	528966	7605396	16577328	124172	3750069	15843862	308655	9067259	9139104	2221793	4956069	16545604	7943500	8549396	17014414	3937534	8808431	11468189	17014242	12541379	12367586	12351775	10692225	11003845	4470172	2898828	12645569	183603	7136069	17044139	16623654	10265604	16340518
56.4133	23943811	273500	7844535	11888052	181414	6115138	12793931	921931	4920896	34321398	3522638	11439586	11238311	85190	12327052	18171758	517241	7742311	14156466	136621	4163104	16745018	228345	9533707	9743638	1779931	5444845	16084448	7695017	8928725	16954568	3894586	8247379	11027311	16466172	11675396	12467414	13304621	10710431	9740311	4216707	2943121	13028586	204362	6851931	16325638	15571000	9669673	16963086
56.6733	26631811	379293	9054431	12460689	153086	5142379	14554552	725483	4847362	35545242	3123121	9705948	12118448	83379	11706741	19289896	514672	8022000	13357086	185931	4692845	16390932	294724	9939189	9465431	938000	5773172	16330879	6841276	9778121	17243293	4040086	8957362	9931741	16307638	10701966	13173018	14543689	10194586	9938121	4363189	2859724	12860259	116724	7649052	17106793	14754327	8547914	16749518
56.9332	24501432	425293	10701845	14218000	292655	5793931	14244741	507603	4450552	32440793	3443448	9961259	12713638	70897	11609396	20594051	415293	7481552	13050259	133621	4577017	15947569	288207	10184225	9772775	439724	5711293	16766051	6222500	8987518	16293896	3756345	9691707	10955225	18255018	11106896	11666845	14486482	10447793	11720500	3648586	2963224	13228707	83690	8643604	16473432	13464000	8068448	15547466
57.1932	25099432	460362	11757104	14942689	291672	5985586	15180000	275966	4826500	33705172	3379672	10525104	12518569	57776	11334086	20510639	419741	7723379	16074552	75759	4896362	14665034	220638	10819793	10329396	225638	5808500	17945742	5004672	8022207	14363034	3970293	9049534	9790879	17292982	12525827	11966518	14038534	11040173	12336518	3487414	2991862	11932121	92000	8396845	16779604	11475155	7733965	14658534
57.4532	26682965	478414	11566086	13161534	298379	5860965	14956482	176897	4156655	33634328	3007914	11249293	12000466	48638	12014811	21213465	457034	7123672	14744673	68017	7247759	13938207	161759	9746275	10041725	187328	5472862	17717035	3620776	8086517	14596000	4363189	9893345	11071655	15102569	13242311	11736621	13431534	9927775	12819034	2543983	2929138	11750586	104362	8051621	15111534	9284569	7302207	14629879
57.7131	25600465	701534	12063948	12601638	342931	4765000	13328327	165897	3885069	33360914	2358207	10481225	10934862	55914	12641896	22572568	398690	8145931	15663879	71431	6916931	14669500	186155	8936207	9745775	149552	5418465	16852000	2763828	7612189	14348018	4762845	10070293	11612431	13125586	14106673	11794034	12690138	9544086	13537225	1971741	2952690	11365896	136586	6792035	15345518	7406104	7729379	15065811
57.9731	23883311	1141448	10487914	11990775	231483	4763672	12388241	196414	4268638	34155500	1349810	9978673	10607775	53414	12998052	21649275	305310	8332311	16586586	53845	5685914	15852982	214810	9336482	10061707	161207	5750914	17242896	3452621	7172241	16269207	4974311	10736604	10962725	11494362	12944586	11057845	11833448	11145759	12227345	1729931	2741414	12685931	143466	5847069	16223431	5244104	7975828	15189741
58.2331	23180949	1112052	8769466	12076173	236862	5849983	13939552	121293	4203345	35728277	1085914	10609311	10731725	64138	14808189	22210828	333448	7274052	15245569	103948	4811259	17468654	168379	10019707	10270966	155138	6001259	17868018	4855500	7155586	17154500	5194776	10548414	10958138	9476931	12528741	11409362	10921155	11856827	11657707	1445483	3100672	12730725	108190	5528138	15144896	4106035	8207155	14679775
58.493	23302586	1254103	9525482	11674000	94741	5576345	14160673	243207	4248983	37082344	583655	11481845	11260689	110845	14864345	22536672	286207	6906983	15572259	78655	3823741	17129775	202483	9782034	10835293	112207	6284017	18099104	5839707	7651465	15077931	5896155	9705673	10525259	7822172	13588689	11775104	9280259	12270569	11607966	1450483	3379207	12468189	89345	5635862	14462604	4096793	8091655	14909482
58.753	23666465	750603	9651189	10872482	109448	6392811	13413948	197431	3600672	39670984	487586	13040482	11313431	128776	13927759	20949707	207034	6534155	15302311	118638	4420965	15786948	251879	8663482	10825275	85328	6540896	16481586	6073241	7409535	16554051	6456517	9097534	11138311	5539172	13983121	12009121	8134035	12300827	10036586	1340190	3530414	11493948	120638	6057224	13219759	3927276	7957431	14592018
59.013	22737018	281086	8876931	11321638	206552	7134965	13423018	107879	4303345	40933863	447621	13324759	11353725	114707	14788189	20105811	382052	6782569	13684431	178172	4936552	15020518	219345	8860534	10729052	106172	5398811	15609052	5820517	6783483	17956604	6298293	9933793	11448569	3723104	14284207	11538621	5805828	11923862	10317725	1342879	3295328	12294879	155069	6535965	13266982	2872052	8202552	14834189
59.2729	22987742	257224	8351689	10767052	119207	6903448	12812689	67759	3897224	37727535	318534	13251966	11458345	82828	15162896	21112879	367638	6624776	12675482	106276	4809793	14761207	173190	10346086	9908931	95810	4726965	14608275	5653586	6742259	18530604	6923069	9865414	11901896	2458879	14536966	13045604	5049655	11442707	9080586	1364034	3216104	12912379	171672	6752465	14279396	2227966	8198879	14858931
59.5329	23270811	169276	8757173	10534018	105534	6704311	12640982	114724	4217276	36960898	274845	11778241	11468534	103879	15566034	21767311	347069	6391241	14434173	72966	4856276	14362845	165776	10735345	9613086	124190	5005241	14963775	5562465	6318896	18625758	8744741	9250121	11614518	910690	16371311	12440396	3643086	12084655	9841189	1225534	3360810	12174293	153328	8424707	13522466	1869724	7320672	13844569
59.7929	24987121	112914	9850775	9170207	83621	6708672	13924655	147414	4346535	37747016	378414	11295121	11498155	101655	14962534	22098293	386397	6466017	14618275	77690	4404345	14084948	109155	10139725	10480396	127879	5055741	16300293	4937483	7038535	18240932	10038259	9539982	11691189	563879	15294638	12010759	2574052	10508725	10003914	1078345	3196534	12413069	123586	8336914	14553689	1513414	7417414	13800104
60.0529	21570275	58103	10068604	10304225	136362	5909604	13424293	98517	4198483	37569102	410276	11280896	10646879	132707	11937069	22076758	209741	6507189	14427138	81500	3809414	12701000	114259	9507896	10598345	115034	4922189	16621949	4226431	7815879	18301811	9139482	8956655	12246189	383552	13199621	11707966	1729517	9677569	10486034	1114431	3003552	13551931	112466	7384811	14517362	1155793	6679931	13705518
60.3128	20604914	94845	8800173	9974604	124586	6167517	14094345	110034	3405276	34988344	469672	11410604	10032759	157810	10917189	20560242	230086	8284569	15252482	66241	4431086	12715621	149241	8996689	9784966	129103	4990811	15962948	3466052	8021000	17273139	8080896	8421173	11777396	265121	10860207	10790431	1135810	9407052	11172793	1341379	3228483	14505259	75810	7552311	14454655	1150879	6795965	13231604
60.5728	21341500	145724	8086759	8823827	124793	4894672	14735811	105517	3475138	32327396	693328	11621396	9582362	119328	10941569	19162172	243655	7760604	17507396	70759	4803379	12927311	145690	8135655	9668655	160224	5217931	15496707	2587241	7522741	15124034	7734465	8209741	11841362	330448	11398207	13184069	687690	10132225	11713879	1623207	3758724	14846725	61259	7409328	15038586	1451310	7123052	13582552
60.8328	20113051	93448	8582189	9176018	151500	5507672	12857052	85379	4051776	31387654	585190	12098000	10287000	138724	12920604	20015518	264500	7092948	16444965	97966	4517345	11977931	113948	8050052	10526862	123034	5581155	16377638	1845569	7994862	14554896	6522724	8095672	11215104	257517	14127086	12730138	525793	10662673	11895104	1628966	4358311	14865379	98793	7336914	13776293	896121	6500448	14042845
61.0927	18919361	80121	9301018	9806311	168086	5177655	11105034	48586	4388311	34387602	312310	11647311	10801707	124190	14753431	21217035	432603	6932448	16158982	122914	4099155	11863552	109948	8269121	10565673	60414	5420207	18194414	1378241	8397689	14506862	5087259	6953241	10577569	273500	15230086	11800759	505448	10884155	12319948	1340845	4015241	13622259	139672	8042189	13102896	814862	6538017	14206173
61.3527	18404449	188379	9075827	9906621	78034	5372759	11927689	100741	5106879	36205516	362810	10774086	10708225	114845	14854379	21162414	354845	6620017	14619534	62931	4178689	11949241	111086	8319018	9606189	73603	4774362	18872639	940603	8341034	13839569	4119069	5626500	11025896	216569	14937241	11909775	583690	10066741	12727431	729224	3694793	14227482	134086	8907259	13146775	734034	6816500	13137741
61.6127	20123775	173931	9872759	9799207	143569	5645448	12514862	165983	4664345	36345070	333448	11814396	10796621	140345	15835552	19902000	312500	6357017	16453551	34672	4336931	13273655	130724	8025241	9209155	101759	4815983	17940275	491155	7824776	13795121	3756931	5545862	12079586	234207	13400345	12056327	592000	9446362	12503431	294776	3392362	14555431	131379	9640121	14385673	569534	7342414	12919138
61.8726	21258707	82293	10576018	9209638	64155	6380776	15405121	114466	4214896	34773793	365259	11656862	11019396	103448	16196104	19318432	247672	6855431	15857655	96741	5468896	13342811	117293	8083845	9139673	117603	5022689	16782914	238448	6828362	12431896	2430638	5963655	11944448	250569	12641725	11338655	598534	9953707	12047482	123724	3177155	13101052	182741	10320327	13468189	353983	7014189	13457811
62.1326	22773275	178845	10953482	10733275	96207	5667035	14567604	115052	4333638	34865414	353155	10530155	10594482	99414	16806949	19998275	209931	7610138	16913172	115655	5078811	13455466	168414	9032259	9188052	82638	5635672	15324482	165569	7359931	12391069	1543983	6166138	10516052	278931	12213345	11883345	351121	10275189	12670879	128776	3453448	12873811	126914	10422155	13335327	369862	6782276	13197396
62.3926	24017414	108534	9478275	10863966	70259	5964224	13293500	118741	3702328	36785344	274190	10441655	10443000	112397	15820500	19512828	249672	6680931	16759604	72759	3931328	13022827	125534	9910207	9390896	96000	6097448	13938707	161207	7901121	12067879	895776	6286069	10060655	212052	11967000	11512069	318914	9909604	10970207	179810	3724793	13351948	128741	9125173	13498725	396328	7481896	12622121
62.6525	23777654	74569	9599345	10090604	103121	6056672	13063138	47793	3663759	37949191	238345	10306793	10753259	73810	15326448	18946689	193966	7205431	15105379	80414	4584069	12502466	210621	9752586	9190431	116000	6275879	13733189	110517	8147776	12146121	492224	7008000	10774275	117655	12265293	10740362	194397	9155414	10580638	116362	3905138	12968379	99983	8286759	13174448	380328	7946517	12489931
62.9125	22498793	66966	12033500	9089827	73466	5583793	13463759	88500	4472896	38598363	229052	10869638	11404775	79724	15088259	18727154	183103	8512241	14548414	27776	4457086	12005000	150086	8419725	9266931	105672	6257000	15010862	112586	8307673	10995879	411966	6869638	10366069	154879	12044759	10318552	185638	10754121	10661862	101121	3401690	12871052	88017	8884982	13591414	239293	7673621	13367155
63.1725	24330154	60241	10928396	8674293	76000	4680224	12196827	126966	4207396	39084637	175552	10755018	12025362	124224	15752207	20205828	319431	7300379	15299482	43414	4884172	12151466	78810	8286034	8834811	113569	5954776	16536793	114707	8617518	12428293	260086	6724948	9712293	203776	14396207	10096827	283983	10641604	10807845	123500	3746241	13428673	106776	8744862	14042759	261517	6751379	13878982
63.4325	24323896	67414	8930138	8636827	53466	4788500	12433448	75707	4049741	37661449	178517	10297482	11979845	101069	16454742	21954311	525828	7603828	14526345	68121	4005155	12561052	104638	8458189	8636362	91845	5837689	16912346	80328	9528104	12259689	260466	6121379	11281725	220414	16179759	9299396	368000	9962379	10580104	144741	3836345	13393379	157310	7845431	13022225	293397	6648276	14178362
63.6924	25013207	57948	9919569	9971018	128276	6286224	11687448	78914	3706862	35244586	246586	10418241	11099725	65483	15601466	20316914	247793	7540689	14301431	66741	3772172	12527104	190379	8637275	9101518	79569	5712500	16313327	84448	9919741	12148673	251638	6544604	11717638	183707	15174534	10435000	320897	10308379	11267862	140293	3756379	12958379	126138	7175741	11990362	329431	6731448	14565275
63.9524	24280465	73397	9159225	12279431	145345	5953017	11180414	90259	3371845	32652879	185897	10518621	11502448	67190	13771518	18936725	111431	6903983	14028862	140259	4314914	12583914	223017	8920121	9890655	100086	5758311	15174052	117810	9558086	12282293	213759	6775052	11601500	207724	14427811	10076327	338138	11249448	10787948	113000	3188052	12632034	98966	7755396	12852241	352086	7195396	14338725
64.2124	24384725	17000	9814896	12842362	120362	6006896	11702879	189397	3673328	31583258	132034	10013241	11491673	120172	12390069	20844361	222034	7120724	13344362	69328	3119672	12814569	157397	10103759	10023827	117362	5814311	16017552	157776	8591104	12753345	205293	6865879	11708000	219534	14330725	10238534	341190	10795466	8985534	107172	2885828	12031759	95448	7576914	13164138	484966	6735500	14227086
64.4723	25883396	109121	11296121	12618396	65259	6158569	11942827	128483	3516293	32211861	128810	10425707	11416966	125845	12933293	20196551	241362	7701828	15032621	68155	3688155	15041018	129776	11299845	9429466	164500	5927086	16447861	171017	8567534	12892414	216569	6565793	12073896	152069	15034138	10627069	298862	11062552	9933431	98069	3133569	12006862	184948	7238207	12638362	403000	6083035	14926069
64.7323	25129346	113483	12355725	12007655	73362	5981207	14573982	52086	4099759	31540793	181862	10552725	11542879	79293	12472225	18090914	224121	7864465	17842793	70345	4634431	15630052	167190	12173896	8918534	157276	6636811	16306207	122345	8581138	12032621	178672	6303517	11466121	121328	15111414	11875225	251741	11313982	11062431	65879	3909310	10582725	145552	6425138	11189586	425879	5755535	15227327
64.9923	25292379	118948	12986896	10391862	71966	6729759	12917362	59431	4489224	32143311	214741	10888759	11361638	65293	13688500	18000361	332224	8080259	16894742	47983	4408535	14912827	106759	11639104	9166931	126879	6352431	15712000	101345	8505552	12000362	205948	6127879	11383896	166276	15039362	12462000	289086	11038621	10834275	129483	3795121	10109466	148448	5276035	11269345	347414	5926465	15695396
65.2522	24752654	131707	13363725	10662189	81897	7475483	13542431	120603	4678914	34147828	283603	11279173	10136431	51086	15173121	18514518	255138	7932155	14152725	38862	4724328	14271966	81914	10859138	9336879	125155	5959793	15080673	71086	8079517	13560034	162690	6749776	11450018	140655	14148104	12942914	325638	11974604	10785293	81603	3400138	9825173	123483	4633707	11100534	339603	6489276	14850966
65.5122	23690932	99966	11763689	9786275	51224	6396328	14550982	251897	5284483	34986309	426414	11443241	10408982	49121	15255034	20413604	223552	8496173	15262104	65310	4736241	14236466	112397	10396552	8745311	124983	6062759	16250500	82672	8208482	13730173	191034	7638983	10711225	118121	13737759	11279966	199552	12640155	10085931	91862	3398431	9777534	106483	5815172	11429896	238948	6122569	13851311
65.7722	24511346	70655	11061914	10592586	77328	5809155	12965552	140793	5724189	33198156	235793	10930345	10366431	88672	13688759	19756432	174190	7835414	18977793	53069	5145465	13908466	115500	10371396	8743673	135172	6507052	16544000	104690	9020931	14258725	232000	8116155	10369052	157500	12910000	11319311	189897	12011518	9882104	187172	3564017	10622725	115052	6234828	11961638	193362	6255500	13533155
66.0321	23739346	95310	11341775	9695345	65172	5735104	13678138	68103	5569465	29466568	218586	9649604	10168396	167069	12239775	20649672	230793	7416759	17272139	70034	5028104	14029000	100879	9195862	8252534	129621	6216948	17701361	139241	9801948	14559431	165000	8284673	10069707	300828	12256259	11402207	372000	10896604	9864534	407155	3895552	10997482	100241	6990138	11961018	115897	6503621	13725569
66.2921	23299828	71207	12420259	9300327	67810	5841189	11953121	135638	4692965	28550449	167655	10030379	10052138	155638	13443827	18209465	177328	7550655	16163034	29310	5709121	13995518	116034	8941311	8293345	114603	5871983	18270293	123379	10576879	15816569	162569	8678931	10429173	221466	13168707	10596138	164741	9787414	9677845	164569	3575741	12287018	69741	7520983	11198104	136328	6740569	15077896
66.5521	24977518	110448	13291482	10095018	68017	5507965	13147379	111862	4592500	29748654	154397	11056052	10689982	95310	15650621	18852449	129103	6844638	15555241	79345	6527586	13487275	193741	8836241	8359879	90086	5655017	17973258	83655	10655448	14436655	119983	9180052	10567448	193724	13197741	9974741	125534	10608121	9313931	94017	3233569	13100173	100810	7259535	11476311	127690	7456207	15673018
66.812	24320035	116466	13230793	9535741	99707	5715535	12013327	86897	3891069	30783275	130655	9939414	10315552	103707	16423500	17399672	154690	6954983	14849482	65690	4758328	13209673	205552	8426638	8139362	70862	5240672	17229465	101862	9532225	13850862	118552	8950534	11279414	144017	11940311	11057121	173810	10045896	9264379	78897	3395241	11699414	86466	7398983	11300189	269310	7004724	16562654
67.072	26103793	108379	14456707	10897466	69328	6209724	10317104	92000	3867638	32076361	139690	9528414	10716707	86379	15814207	16280914	172414	7031655	15290552	33983	5105121	13030138	186517	8331327	8827948	69552	5524879	15750638	155621	8254293	14259000	123983	8264879	10501034	57552	12756018	11829638	278672	10641275	9455466	66397	2874190	10804241	99690	6684328	11834569	223328	6720396	16359775
67.332	26430293	106362	14921431	11504396	78931	7116914	11240052	138569	4399983	31588725	141586	10527811	10938414	81655	14699604	17371482	195897	6747569	18693482	105914	5862207	12356311	113983	8090448	8569827	76879	5599759	15870259	159569	7869224	13400655	160431	8800914	9608327	60948	12634845	11515482	238379	10765396	10215948	104534	2225879	11333138	85328	8304759	14035914	167293	7288379	15931811
67.592	22269707	174172	12140069	11028225	55172	8115604	13646879	159000	5133828	34371516	151828	10582173	10473741	55017	13755948	16100345	186207	7799086	16947518	84845	6074776	13555534	93103	7627000	8661225	47621	6034931	16042241	117741	8385500	13780189	78431	8136035	8889914	103121	11910982	12727189	193931	10541966	10768862	135138	2782052	12878552	144741	9620827	13843621	196810	7686759	16439535
67.8519	23385104	108966	10361879	10917327	114241	7436207	15140104	88379	5138414	34570949	132345	11128500	9305379	62034	13398379	16069173	170879	7268311	17681982	66897	6045689	15288207	73172	8895725	8796121	79224	6548604	15582121	107310	8854379	14366225	84741	8058121	9561673	87690	11343086	12509811	220086	10504914	11421275	107431	3497483	13634811	197172	9805018	13366034	218034	7957569	17246293
68.1119	22587225	48345	9879069	11905707	167293	8498552	16335069	86655	4836517	34444879	197690	10365725	9441345	59017	12520741	16032482	102103	6993259	17540432	48862	5908189	15322173	65500	9495689	8804396	94483	6148500	15228914	68810	9631345	13659827	119069	7962724	10262793	118586	11457845	13055311	325793	10956311	12134604	75259	3477155	13566173	157966	9315569	13680982	266897	8197311	16627104
68.3719	22212793	71828	10860982	12424293	81431	9919534	16472725	76034	5009069	35787691	217293	10920689	9240689	70155	12272431	17624068	222931	6690138	17399654	72638	5814948	15073327	109759	10501241	8159104	78569	5763776	15628000	83983	9578689	12212914	130379	7660155	11055621	156466	12025207	13362379	288069	11906638	12730293	86431	3626621	13596569	121259	8840000	13374914	278638	7302776	15468104
68.6318	21917586	58362	10401225	12663827	96069	9332862	15006173	87966	4861138	34740379	233034	11471362	9293827	157069	12168018	15416741	184172	6888155	18042414	60759	5778189	14341225	103638	9551862	8424811	118172	5792500	15660345	85466	9365414	11954086	144224	7311638	10415362	143569	12459569	14239259	161190	12206086	12909327	81862	4638672	13160586	90328	8161155	13186982	258759	6518293	15517293
68.8918	24402000	73621	10645379	13335034	79862	9278621	13984811	78741	4484983	34106430	201603	12045396	9723241	144552	12352034	15510018	185241	7158345	19529949	75931	5321207	12841207	81121	9430811	8753948	146517	5986379	15943121	68517	9892104	12560034	158603	7766569	10134293	56638	12251362	13259225	355793	12259569	13755327	111414	4307345	12216879	106776	7293172	12840673	230345	5884431	16443225
69.1518	24877811	108086	13472293	12063879	132621	8726741	13821293	65793	4032155	33124242	244414	11221155	10630293	72672	13066000	16736346	84431	6374189	17952207	84552	5303431	13845018	62017	10918500	8904689	57328	6089017	15654741	97431	9635482	13722414	140776	8260982	10690311	109293	12660552	14284138	277793	12112396	15822689	179672	3242759	12016741	122345	7604638	13794225	225793	6215983	16528258
69.4117	23082982	63310	12654466	11297121	67517	7399035	15118638	147431	4880793	34072172	243328	12718966	11432569	49276	14468069	16372966	197310	6463224	16741586	26293	5840586	14962827	100534	11153534	8870827	43414	6432276	17139914	99155	9325896	14075982	140293	7855707	11140827	100638	13460155	12642569	276897	12248275	16488793	136379	3099759	11723121	120741	7686259	15056448	197414	6718396	15994500
69.6717	22590586	115414	11554362	10709173	96052	6845655	14621189	69345	5279189	34011328	180966	12148275	11495069	51845	15675259	16425861	269810	7057672	16073431	93914	6234224	15779982	123759	10295069	8491034	80603	5939862	17626639	104586	9840638	16122104	187914	8589896	11384896	117155	15245655	12729396	334897	12651482	15443173	94414	3375138	12084104	83776	7999672	15262725	163517	7229328	15400931
69.9317	22984379	82931	10996775	12734793	45586	7044655	12700225	37224	5617379	32489689	132776	12118018	11227379	63362	15669173	17054811	213207	6678535	16079948	46345	6875655	14700379	126897	9641689	8122396	104552	5192362	16483896	90914	9766173	17130172	206983	8905673	11185966	140655	13922259	12127034	236517	10301811	16874811	61190	4054241	12580327	92414	8864775	15502914	186759	7170689	15808207
70.1917	22738742	74517	10476811	13329207	79862	8288621	14316673	52017	5179741	32541139	96552	12522241	12427345	92034	15260345	16863811	232638	6511052	17219242	62586	7348638	15233466	119034	8469569	7357293	105224	5191465	16246275	79948	9928069	16934518	141621	8952207	12259775	152655	14332104	11981862	310362	10017018	16700568	46207	3876517	13348189	55672	8876914	16198534	166069	7062259	16430225
70.4516	22892846	100914	10436327	13053052	152759	9004879	14264052	46569	4843793	31174379	108603	12929621	13076225	78448	13526896	16561293	251017	6541017	16876654	94586	6706535	16304896	115172	9068845	7772828	108190	5183052	16819189	83448	9136689	16889932	143931	9038052	13171207	230603	14362948	12621914	208190	9933431	15377000	68793	3592155	14057379	78293	9128482	15134241	155362	6989189	16451432
70.7116	24143932	157172	13385104	12141534	88414	9668052	13334327	76897	4587689	27435586	126776	12500293	12031362	84121	13358138	16714311	127948	5680845	16047293	80362	6330345	16185448	107983	10184775	8723414	87034	4926948	16683965	73586	8675707	16838293	159759	10785466	11737518	161362	14663018	11447345	275276	10298500	13585655	100983	3652052	14254293	121241	9022482	12988689	173138	5947448	16465639
70.9716	26170689	180966	11992018	11632569	71172	9699052	13541759	42845	4398793	27253051	194259	10812086	11301793	121310	13891345	17330775	148190	5585259	15599914	121879	5157086	17224518	173017	10606069	8736966	65414	4914828	16503121	70724	7974776	17470121	134603	10772725	11222741	171810	13987259	11659586	219069	9984345	13749121	99724	3713552	14785725	161621	8199966	12922293	196276	6388121	16147552
71.2315	27920189	101121	12292811	11821500	102879	8127224	14235621	50241	4820000	27732035	131672	11667173	10995466	134121	14393207	16669225	203862	6696483	14854466	65345	6058104	15780362	148828	10881811	8039035	79931	5124414	17217396	84483	7227811	18027432	134138	11166482	11643207	216914	15179500	10025948	212810	9342000	14078466	83052	3667121	14718586	77983	8465914	12278259	143103	6554311	15523655
71.4915	28266586	67241	13230414	10810569	149362	6655914	13791827	62983	4812465	30416154	144517	12037759	11292138	98810	15897931	18534793	164500	7572965	15338982	64983	5366689	14119189	151328	9727569	8310207	89690	5183069	16693172	70586	8402379	18114465	127138	11858569	11837862	165293	15314207	9539862	311345	9755448	13743569	39207	3927638	14192034	72862	8004104	11667655	175086	6820896	15250482
71.7515	27130932	126897	12898845	9634552	91466	6259086	13217000	123759	4424414	32125965	176793	12622327	11242311	111914	16501568	19344965	183776	6542379	15148379	76845	5274845	13382466	121190	10261138	8899466	121328	5347293	15878104	37086	9124052	18026535	98466	11958138	12910086	142603	13244741	10923173	212328	10426534	13341052	24500	3528914	13292604	77345	9192982	12606275	217672	6617052	16178741
72.0114	25066639	63414	13380845	11040414	107138	6557414	11702518	120948	2821759	30041086	156052	12291396	10713379	99276	16481639	18466965	170897	5819311	14774518	62034	6369345	12453327	113431	9372793	9244000	137483	5302655	15680034	70483	9031518	18267018	78207	12783259	14067155	195103	13423293	10560241	249603	11239173	11947052	44966	3016431	13979448	129103	9366707	13472879	185603	6712086	15454879
72.2714	25615449	90517	12198775	12562552	128155	7560207	12368414	63448	3278207	28748139	133466	12391259	9964327	76534	16365379	19991139	74966	5782396	14636379	68207	8475311	13168655	96069	9356362	8661345	169431	4978293	14716845	63310	8085845	17842121	115759	11991689	13662431	157276	13663379	11233534	265328	11680034	11316966	22345	2675104	13841759	108810	9290982	13448482	198741	6447017	14792466
72.5314	24446932	116052	14046086	13107759	86017	10398207	12879569	51845	2914672	28658225	103966	11969586	9732241	111966	14770775	18691086	130879	5525965	15956345	69414	8787948	12730811	83259	9314673	7991672	133448	4600465	14742138	54724	7940500	17305568	229069	10271655	12904586	184138	15593673	13076811	322259	13565569	11083569	20000	3301293	12864293	92052	9205173	14986948	271690	6672328	14965121
72.7913	25474068	75655	13690104	16767154	168431	10663466	11122982	52379	2952810	29185000	130293	13434655	9501189	86190	15281482	18091793	177293	6642224	16057673	92466	6598276	13448621	73672	8444879	7772379	121759	4569104	14686241	81862	8405086	15871138	145897	10118775	13258448	140017	15266931	13559759	248724	12490689	10697259	48448	4048845	12966931	70724	9523931	14522931	271466	6934345	14292466
73.0513	24710500	90983	12449052	18293500	79155	12074655	11634086	139897	3100431	28116775	174603	13562431	8394862	65707	15576793	17238258	83069	6384483	14896931	107828	6242535	14029759	176724	8457241	7589638	116276	4652396	14203259	69672	8763673	15968586	146759	10277345	12901345	92190	16141104	13830689	215069	12838466	10822896	68776	4370259	12236655	58190	9739189	15166241	329190	6662879	14691707
73.3113	24177914	60259	11707725	15185034	127638	11518241	12255345	113672	3399966	27858949	176552	12393466	8377482	61879	12832173	16977449	79414	5953189	14982586	82966	6303862	13107207	152241	7954965	7882862	130931	4718396	12725104	34638	8384431	15327414	129552	9830862	13059104	139931	15655396	13268845	257259	12475827	11308725	46224	3370069	12769534	103879	9695827	15711655	213621	6438707	14126982
73.5713	26171896	159190	11283966	14194982	56397	9535052	12566189	81603	4031034	27432879	174448	12459121	9283759	87448	12114259	17485139	109638	6687604	15007931	155966	6489431	13372827	154879	8504448	8091845	114845	4755000	12326914	50948	7909224	14555000	143534	9299982	11647948	131603	16433154	13699155	260431	14503275	11984914	22655	2691000	12470845	98431	9594466	14596673	222879	6149086	13288966
73.8312	25969725	109431	13429018	11715189	46293	7924241	13526275	104121	4398535	28397396	218897	12031345	9577966	123293	12453069	17298621	178741	7133086	15097414	60879	4931535	14114775	99224	10208862	8275586	100586	5064276	12534104	77000	7945621	15997689	108121	8888827	11363689	193741	17066725	13730811	239724	12807725	11286138	20724	2619328	13680741	98966	11055000	13601396	198431	5915948	12692845
74.0912	28484949	75466	14277362	10678827	62466	7800276	14613689	145207	4262862	28636654	209431	10828396	9591259	120741	12025241	17614742	147224	6664017	14145052	79034	4680138	13486586	72103	9864518	8156448	101172	5168500	13134345	67138	7411224	17342568	132431	9983173	11372673	257121	15539345	12817638	219552	14850155	10600431	31224	2949000	14668948	117948	11168707	14094879	178948	7361845	13591241
74.3512	27044275	108052	13635552	10656396	101190	8503189	15164845	111121	4713017	26961242	155138	10948689	9781725	77741	11256345	19763396	182759	6970345	16477932	91897	5810379	13415725	92190	8957811	8193241	56897	5500586	13679534	51724	7153707	18549051	139379	11349018	11350000	248241	15724759	13322225	288793	14758896	10796396	60345	3635379	15649311	154207	12099569	13443155	182069	8014793	14619862
74.6111	26281742	150879	12214069	11330586	196638	8200931	13588034	59707	4013569	27292275	170672	11469862	9312862	66500	11184518	17600000	181034	6868362	16999500	71345	7688121	15526896	163017	10091862	9021604	44810	6256259	14361862	47621	7574276	19049586	144724	11078931	12481725	188431	17047689	13495741	196172	14443121	11284966	77966	3481966	16191534	164828	11461500	14586914	157379	8938414	14267827
74.8711	24137275	47500	12129396	11854225	112621	8623500	14921552	102138	4260517	28595742	192172	11684225	9120155	89259	12754327	17168414	158310	7346276	17697225	28207	5894621	16754758	147397	9715793	9128275	89172	6853155	14579482	92224	7917465	18908793	126828	11699534	13005396	237052	18704189	13564345	182810	12586896	11912189	67552	3500690	15676793	136017	10814189	14846448	229276	8411207	14471379
75.1311	23521551	88793	14159034	13127518	145276	7729948	15214414	131879	4611914	30025121	108414	12065655	9628293	108086	13961966	16802758	110483	7425811	18584828	25138	6123086	14488689	115259	7998604	9446018	113293	7212362	14699655	72259	8225086	17561293	189121	11403586	13473931	193190	15776518	13090482	231052	10211482	12856689	63224	3426672	15647069	129086	9811293	15111879	274897	7880811	14237775
75.391	24865328	97448	14591518	12150862	122586	9105466	14450586	92293	4367931	29771949	107207	11976173	9392121	95879	14193638	16625689	189707	7378311	19529707	71345	7196224	13854689	79672	9227621	9227759	100621	6782965	14684638	59017	9236586	16725965	179707	10679586	12470225	181534	14575811	12552000	186052	9879827	12881311	95276	2834914	14995482	73000	9407396	14791311	208086	7702086	14185173
75.651	26845086	70397	13174982	12978207	67276	9540018	16018466	91345	4065121	29211621	161224	12394155	10259466	71328	15684518	17271018	140069	7135259	19299465	56448	6622311	12054104	79276	9154034	9374638	112345	6900069	15734896	41914	10263345	16417949	133259	9317345	11390569	121690	14605673	13243275	201190	8260069	12529379	80879	2456724	14491604	82810	9420138	15444931	173138	8124655	14026327
75.911	27389742	72121	13372707	13385775	96931	9991189	17341068	123914	4333604	28407242	196914	12489362	9794104	73793	15799673	18197811	118362	6906224	17395207	69845	4875948	12926345	97414	9426534	9349414	124897	7774448	15594173	40879	9674673	15549466	116517	8323173	10241052	119276	14454225	11848500	259276	8514345	12620155	45759	2643483	12712121	49724	9100725	15942018	219862	8554069	13209862
76.1709	28822432	103397	13266827	11338138	111534	8089896	16173241	99948	3989759	27895068	178879	12275189	8997586	64155	14440759	17407311	223172	7540138	16732982	61034	5024604	15401069	100621	10077707	9368448	127500	7775759	15848638	44103	8843948	16151396	192086	8485138	10148759	152879	14333552	10450241	229483	9102775	11675604	57000	2878552	12769225	59293	9542707	16073293	239552	9339345	12886638
76.4309	29232689	71276	12943155	12067311	60431	8200604	15416000	121621	4111121	27555225	145241	11749793	7986845	51155	13905741	17062846	256138	6950983	16035104	56310	6295552	16042052	83966	9933569	9288534	119293	7953431	17134914	48052	8535759	15951621	192621	9017500	11380775	164138	14697448	11794431	240638	8546466	11031638	113983	2774052	13015414	55069	10269621	15927345	224862	9477725	13386138
76.6909	28387275	117121	13522086	11647741	101552	8062483	16397604	166379	5183396	28191086	180362	11762638	7623983	40034	13913414	16407551	160862	6795500	14382138	53397	7430896	16132982	161500	10374052	9672707	138017	8423018	18115949	56155	8582552	17200896	101190	8050276	11965827	145741	14807431	11530275	235569	8923655	10412896	120931	2592017	12020448	84431	9518725	15452811	181552	9366069	13525379
76.9508	28417742	99707	13887018	11872069	99655	7150845	16164311	172414	5299189	28908086	190224	11604621	8467293	45103	13807689	17750639	134776	6722189	15740431	67069	7004672	15940638	167586	10494948	9605759	137190	8375638	18580793	84207	9059069	17646793	97345	7675604	11546207	144155	15523655	10324000	199500	10209552	10379052	62190	3351034	12872034	87879	9921396	14161482	171931	8220414	13502034
77.2108	27008051	147707	15146311	12528431	79397	5707759	15288827	76948	4621276	29417672	150466	11333155	9141879	92293	13937466	17253275	295810	6200207	14408845	33466	6269621	15319311	199552	10767896	9262827	108483	8029138	18065861	65638	9314138	17545414	92328	7974621	12693707	114655	16416189	10330362	201431	9853362	11367207	52345	3299483	13393414	81121	9277586	14825448	124241	7551862	13550862
77.4708	30425328	68362	14864948	13398482	92655	6246724	15202482	68431	4306862	28171828	150345	11290189	8763604	96879	12943379	17910225	165414	6805862	14673793	69276	5167983	13880086	176897	10900948	8582707	96655	7083517	15605482	67931	8907673	16265293	138879	8107672	12822621	163862	17792518	10674862	207293	10464638	12421379	49586	3479190	14055759	110379	9970948	14779725	126379	7290483	13668207
77.7308	33716137	70759	13333311	12193121	104931	6557104	15176638	95103	4929035	26465914	140569	11652173	10035345	119328	13126225	14773327	74448	6447465	14543741	115655	4755189	14239966	135086	10294431	8928982	90983	6459914	15118621	79345	8803275	15324345	170224	8357862	12166155	122793	16554965	12391275	196138	11604189	13923725	63207	2985500	13106931	145379	9766914	14639673	146276	6819931	13574638
77.9907	32164518	73948	14843482	13796000	138448	6921241	14802725	89034	4887293	28517068	159155	11885879	10939775	132190	15214518	14906673	151724	6335604	14228518	161086	5791759	12723725	126828	9889207	8159948	102224	6162500	15926879	52672	9335518	16492500	150241	8555655	11537069	95603	17615742	13519673	136655	11060569	13080966	92552	3432259	13428741	109879	8840759	14633638	267034	7455707	13522155
78.2507	31618086	110069	13202362	13205189	107431	6341604	17078742	80310	4729707	31385982	233931	12105018	11483293	68552	16392293	16500742	176155	7674931	15793621	60948	6424689	13763034	121655	9158138	7560776	116293	5809311	16234173	56569	9906862	15902345	76931	8433448	11646725	111500	19373793	14460121	204586	11400655	12712241	47448	4029914	13288500	69879	9154379	15622207	217500	7565224	12774811
78.5107	31027225	112086	12688052	12882552	129138	7404276	17958896	72155	4105689	31082258	180500	12656086	12007948	75569	16031327	17236742	185879	8215138	15900775	59621	6261345	13573741	92879	9126155	8064448	78948	5092759	16642828	100776	10551673	15094931	87172	9434448	11296018	171310	18121568	14205362	202276	11684707	12276914	40879	3914862	13313896	100241	10351862	15135379	178259	7715086	12921500
78.7706	29846811	85793	12937569	16047655	165828	10481482	16742189	83845	3805793	31486482	141655	13388104	11209914	106810	15059018	16761654	107207	8438327	15911155	25586	6387845	14289518	87190	9504018	8850018	97310	4686362	18557568	106000	10430379	16320827	114017	10469396	10900379	179379	17149396	12766414	174017	11593104	12116518	31517	4307155	13392173	88638	11342155	13471311	158534	7424086	13853018
79.0306	27099361	51724	13789914	17506051	141655	11472775	16249379	109379	4211948	34006516	187569	13459604	9762362	115345	14134482	16495846	175793	8490707	15085362	89483	7368517	14144966	120586	9913173	8382500	101983	5287828	19320604	97776	10319396	16842654	141862	10135966	11404327	136983	15985879	12795396	216345	10856121	11882379	35672	3909776	13855931	105121	10385259	13761379	121293	8514534	14722482
79.2906	27396275	29724	14519673	16345052	56155	11071845	15969448	66448	4122759	36928156	141155	13497655	9611966	75138	12830673	16115689	146828	6566414	14695466	81862	7542104	14380725	120948	10220534	7909914	84000	5856931	19643414	113276	10173034	16636018	171034	9723293	12203396	142293	17335361	12889155	245138	9861259	10936862	70966	3977810	13964741	78517	10095552	15129275	155034	8808241	16070069
79.5505	29537828	92207	15960414	13550621	34000	10468948	15389879	26741	4742517	36795586	118776	14160931	9391914	81034	13555725	17549035	241448	6174811	15937121	116052	8038517	15541052	120793	11504431	7756586	96431	5900155	20277500	116690	10329759	17166379	145931	8819000	12235396	164500	17297758	11993482	256793	9394500	11479775	76276	4295276	14548311	88914	11333793	15377931	187086	8604448	15164534
79.8105	29024568	89345	16974568	14373552	93517	10201689	18217689	46017	5729811	33492898	104586	15047518	9250379	81052	14232966	17602932	100569	5911672	16407465	75379	8465621	17562139	144034	11528000	8332914	103655	5886293	19714396	53983	11357518	15789673	128379	7680121	12987104	138155	17559707	11069396	209724	8874293	12248552	49466	3694259	14704327	124431	11106569	15542362	192500	8821673	14535138
[truncated: 2 more columns]

## Sheet: Dally profiles
Figure 6
Section d
	Disc 1		Disc 2		Disc 3		Disc 4		Disc 5		Disc 6		Disc 7		Disc 8		Disc 9		Disc 10		Disc 11		Disc 12		Disc 13		Disc 14		Disc 15		Disc 16		Disc 17		Disc 18		Disc 19
x (microns)	Ci	Dally	Ci	Dally	Ci	Dally	Ci	Dally	Ci	Dally	Ci	Dally	Ci	Dally	Ci	Dally	Ci	Dally	Ci	Dally	Ci	Dally	Ci	Dally	Ci	Dally	Ci	Dally	Ci	Dally	Ci	Dally	Ci	Dally	Ci	Dally	Ci	Dally
0	237143	169740	207922	214416	436623	392727	405844	350260	431039	378182	52961	361818	205065	280260	166883	325065	465974	404156	308052	308052	510390	406493	68494	392468	551558	410260	71714	272338	82792	442338	78182	366883	372597	277922	347532	348701	75364	539091
0.195	247143	182857	197532	222987	410519	387403	417662	336364	410779	371039	52922	385974	201558	276104	170390	331948	457922	429740	290519	328571	485974	424675	66325	354026	575325	428052	60091	296364	74143	455455	78104	364026	364805	267662	343766	350779	73169	531948
0.39	240779	193636	194675	229091	412727	379740	427662	342597	418442	368571	54130	398961	197013	257403	177143	289870	460909	392727	301429	324675	465325	439481	65117	341818	599610	462208	52740	312727	73779	444156	74701	348442	336493	258961	375584	346364	70662	535974
0.5899	217273	196234	205195	225584	439740	381169	442597	370390	436883	361429	58403	420779	217013	294156	179091	291818	517532	359221	316364	296494	481558	397922	59753	372468	616364	441299	51312	269091	84558	411429	73039	379481	354416	279351	350130	374026	67052	484416
0.779	209481	192987	224156	236883	459870	380519	466104	380000	429091	339481	62636	449351	212987	342987	172208	291169	507662	325844	334416	328182	464026	381169	53584	379610	633507	429221	49468	256623	83870	414805	74455	398831	381039	274935	329740	377403	59506	479481
0.9749	214545	180649	223117	254935	475455	372987	441429	382597	411429	348312	66299	487273	196753	362078	161169	269610	510390	376234	341039	352078	524805	432597	54883	402468	637013	408312	39156	285195	77636	446104	80026	423377	409351	256883	320649	340649	57403	479481
1.1699	222597	179351	205325	250779	498831	365455	431299	370000	424675	365584	70584	466493	219481	358961	166623	282468	533507	359610	338571	362987	505065	373766	56377	412338	620519	402597	39506	306234	76766	439870	85247	402727	402597	260519	342468	320909	54753	499740
1.3648	222597	179091	212597	217792	528701	353636	426364	381169	450130	348442	72247	420000	247403	339610	165974	298182	536883	329091	301299	396623	495714	366364	61026	430000	606753	400649	42571	300390	84403	443377	86805	402857	346364	244026	348182	375974	55338	516364
1.5598	220260	169091	215065	198701	527532	362987	402727	411299	448831	345195	69182	413377	246234	340519	151558	273377	502078	342208	309221	401558	490909	390649	59701	450130	614545	416234	44364	334675	79987	457013	80545	404545	322597	250130	333117	364416	60961	533636
1.7548	235844	165325	216364	219870	531948	418182	405195	414416	452078	351039	66935	412468	232987	331688	147922	292338	507143	371818	291688	358701	490260	384416	59766	473117	632727	418831	44740	304675	78870	467662	76870	381688	294935	239481	338701	361429	68844	595974
1.9498	258052	165455	230909	228442	547273	462597	407532	399091	461558	373636	61039	425325	258182	344286	154935	317532	482727	389481	295844	342338	531169	365195	61260	442078	654026	422857	51740	337273	74429	430390	78221	373766	270130	229091	371818	364545	74831	543766
2.1447	260519	162857	226364	220649	546883	468182	413896	399091	458831	391948	56364	485844	273117	321818	170390	290649	479091	388701	284156	414545	532597	407662	58312	394026	658571	417143	55584	354416	68494	471169	82675	361818	288182	238312	378182	387532	68442	567532
2.3397	249610	156494	231558	222597	574545	462987	414935	392597	455714	392208	62078	494805	278312	349481	182468	287662	508312	349351	302208	372987	544156	380130	57896	384935	681429	401558	54662	378701	64377	451688	83623	342078	335195	262597	373636	378961	68039	540779
2.5347	236883	153636	237662	221558	577403	451429	414026	365325	468571	376753	65701	503636	282597	345844	188182	305584	498571	336883	326234	389091	567532	396364	63779	363507	684026	387922	52688	381558	63961	420909	85091	320909	348961	263506	362727	412078	71857	557662
2.7297	224805	160909	213377	224416	538961	447532	418961	344026	465974	355455	67610	481039	270260	338961	212208	311429	501948	331558	355584	400390	587532	396623	63195	345844	663377	366753	61727	337273	69519	411948	87883	325065	342597	244935	342987	356104	75091	534805
2.9247	222468	170519	215065	243636	524545	433896	381299	330260	477922	363117	70247	466104	304675	338312	228442	317662	480130	332597	342078	368831	604156	400260	64883	334935	652208	380649	58130	325065	72714	410000	86922	334026	342597	277922	323247	345584	79260	539221
3.1196	226753	170390	225065	242727	520909	424026	366364	331169	475714	366234	75403	471299	295844	307403	206494	291818	497792	365714	310909	438831	562208	389740	65688	325195	654416	377403	55766	343117	76818	411039	85597	347792	367532	289870	348052	348961	85714	520909
3.3146	223247	163117	208961	245195	531169	427013	413766	353896	485714	346623	74273	477013	284156	318182	212987	277143	517792	345714	338961	402727	560909	370519	65390	313117	652467	363766	63156	357273	82013	427922	83935	339091	372338	285455	336104	350519	78403	526493
3.5096	227662	157792	215584	228442	534416	418442	443507	400649	477922	322468	69922	455195	300779	357662	194805	286364	525974	322078	332597	383766	570779	366883	63883	333896	636493	364286	70974	326364	80831	436234	77688	334416	381948	272338	344026	365584	77779	485974
3.7046	240519	141429	212987	222078	526234	408182	414286	423636	481558	303636	78221	453507	283636	353766	199481	340260	527792	342727	348571	390649	620130	343766	62442	338961	672727	366623	71104	314805	83091	403766	76286	357273	398052	277403	353117	366364	76494	452078
3.8995	250519	151169	219740	227013	539091	409870	414286	416234	473896	282468	84494	403636	272078	321558	203896	362078	550649	374416	365065	381169	617143	393117	61312	357922	755455	371818	73299	336883	83883	402597	81156	331558	393896	289740	357273	351039	77338	444545
4.0945	261429	171169	206623	216364	543117	407143	438312	395195	472857	283506	79532	392727	285584	287143	206234	344156	519740	390649	349481	383507	544416	395195	63623	336234	800519	382597	67792	359481	86922	402727	83831	338831	407143	298571	330000	362208	74299	444156
4.2895	271299	175584	203506	233506	528701	415455	519221	373377	467403	278052	73753	392597	255714	275325	206494	334156	515584	402468	314675	386364	523766	388442	61416	333507	841558	386234	66312	355714	86273	386364	88338	345325	435455	305584	332987	382597	64818	452208
4.4845	266104	169481	213896	206234	521169	422987	552597	390649	464286	292078	72481	350649	263506	284545	202208	310390	530649	410649	294805	373507	540130	383377	59078	373896	857792	401558	68649	323377	88000	410390	87779	345974	439740	325455	384026	397273	62506	442857
4.6794	260909	174026	213377	192987	508182	437013	541818	372857	477662	305065	68922	361429	253896	291558	206104	276104	538182	390649	290130	393896	513117	384286	57740	330649	797792	415325	70338	330649	87442	427013	85273	334935	416883	324416	370519	384545	67571	412597
4.8744	247403	168571	206494	184286	492597	426364	467013	401688	467403	307273	73688	370779	244935	269740	196494	285584	543507	385974	269481	349870	522468	385584	56610	305455	758052	429610	68662	329870	82338	394805	80623	344935	385714	306623	422208	359091	69883	420909
5.0694	237922	158701	204935	176494	486623	402987	424675	377403	443766	301039	82506	394156	265714	289610	180260	288831	550649	387403	294416	336104	585844	389740	56974	324156	743896	410260	73701	313896	78532	419481	82351	341169	357922	294675	471429	391429	77351	416623
5.2644	237273	166364	202208	196234	485195	410390	433507	367013	461818	303766	84688	411299	258961	308182	188571	283377	555974	346364	328701	349740	687662	417403	59377	354026	741558	431818	68519	350390	80156	419481	86987	325065	367273	279870	442468	408701	77429	413377
5.4594	235065	164416	198701	202338	493377	427143	476753	337273	476234	299091	88039	419221	235065	335974	182857	297792	565195	339610	291818	373247	677143	408701	62065	366623	704675	427013	68065	337662	81870	457013	88039	348701	371558	284545	419610	402727	79325	432078
5.6543	251169	178701	186364	216364	510649	446234	551039	341039	467403	299610	96519	428052	257922	316364	166494	302208	574935	336883	322857	402857	697662	432078	68922	341688	693766	408701	71351	316234	81325	445065	92597	368442	387662	276883	406364	414545	82831	491558
5.8493	261299	184545	199481	224805	515974	452987	585584	362987	460390	320649	94948	431299	281688	277662	182208	311299	582208	355195	309870	350260	731039	376104	73753	354286	715584	424675	76416	345974	86182	429610	92701	360909	352727	274286	453247	446753	90805	553377
6.0443	259481	189870	218571	211558	534286	448701	544286	353377	469481	332597	89130	421948	254286	283117	195325	304935	583117	371688	331299	391948	681169	371688	79494	363507	728831	398701	77091	350130	88545	451169	94974	361429	341429	280390	435325	466234	91117	551429
6.2393	249351	188701	226104	230000	565325	469351	508831	366234	480390	324545	82610	426104	270909	311688	185455	287922	577013	350000	359481	356234	607273	342597	79429	378442	727662	366883	82013	351558	84182	451429	94727	371039	366493	273766	445714	446104	80442	514026
6.4342	255584	193766	234026	234545	583247	485584	519610	373117	473766	303636	75948	417143	265065	317662	195584	287403	605974	357662	367532	410519	586493	330000	72039	358831	724935	356364	84143	336753	76714	411039	90597	390779	394026	287143	484286	398052	69494	490519
6.6292	262208	194675	213247	228571	622857	489351	533377	385325	487273	322597	76870	418571	270260	320909	204416	304805	601039	369221	361818	386623	642078	341558	73532	340390	705065	357143	87649	364545	71325	407532	89701	412078	369870	268312	453377	400909	72351	509351
6.8242	273506	194416	220390	209740	704935	477922	504545	364675	493117	324156	81468	438312	281948	324935	204935	306883	579221	377922	365195	373507	605065	358961	80831	335325	726753	366234	88247	352208	71364	387792	87623	418961	384675	253377	413117	399481	78675	535065
7.0192	266104	194935	213506	206494	750649	447013	469610	381558	488442	336364	82052	410649	275195	357403	203117	302468	613896	381948	342078	289221	555844	375455	81935	367792	729351	396753	87143	356364	74429	386623	86987	428571	390390	275974	406493	414416	88312	495455
7.2141	242468	180000	189091	188312	706494	417792	512727	432857	482468	345584	75558	406364	271688	327403	215195	316623	612468	355195	301169	321299	590779	351688	72052	361948	714545	425325	88740	342208	76052	370390	85455	448831	374545	277792	353377	397403	82260	444026
7.4091	243766	169740	179740	201818	649351	386493	501688	456493	465584	349870	71506	445065	270000	346234	213247	306104	607403	341039	336623	289221	645844	350000	69052	343766	744156	435974	84558	367013	73805	389870	84312	416364	384286	281818	337922	405844	69727	444545
7.6041	254675	175974	182987	219481	641299	372597	497792	419221	460779	337013	76649	472338	271818	352597	207273	282208	603377	345714	307532	294026	678961	355195	79117	316234	770260	439610	82545	400130	72169	411429	87091	428571	417273	278442	389091	378961	61039	449740
7.7991	258182	186623	204416	207792	649740	376753	453507	410519	475714	315065	83766	480779	273506	313117	202987	303506	580130	353636	301169	323507	598442	358442	81455	309351	762467	409221	88494	406623	68208	429091	87416	439351	427403	268442	410519	395714	59662	421688
7.994	263377	203247	200649	208052	662857	384286	443636	412468	482468	303766	84104	483766	257403	331169	191688	292208	575974	340130	319481	323896	552468	329610	76844	321818	751429	387013	93727	382857	72078	409221	79779	447273	426623	265325	381169	396753	66571	457013
8.189	268312	195195	208442	208312	681688	397273	442857	415584	498571	319221	80494	505455	232208	316234	187273	263117	585065	311818	301948	360779	549740	343896	70532	343377	733896	381299	90130	378961	75818	397143	77545	454935	484416	250260	386493	374026	67273	429221
8.384	281169	190649	211299	206104	682208	385584	434675	387013	523247	325455	80234	526364	248571	304026	171299	245325	572338	328831	324156	339221	545714	337013	74662	337143	742857	374286	89766	424026	79740	429351	80078	439351	527792	258052	385195	357662	66727	422727
8.579	294156	207403	210519	198312	666364	367273	451039	330000	526623	330260	84026	523896	256364	308442	162727	239221	554935	315195	308182	287273	547662	326623	77338	324545	751558	372078	96052	414416	83909	407143	80831	414156	506493	257662	439740	334156	69740	420649
8.774	295584	225325	207662	187013	682727	368701	505065	300649	532987	313377	81065	505844	266883	318052	168312	230519	505974	318312	320000	317922	590779	321039	75039	311558	790649	368052	93636	396104	86221	437662	82052	420130	460390	245325	512468	354416	70948	414545
8.9689	291299	214416	210779	177013	740130	365584	483377	306494	541429	332857	77481	463766	278442	314935	179091	237662	476753	337922	298571	305714	661558	312468	66065	303247	840779	370909	95065	370649	87792	439481	83312	424286	421688	252208	524286	369610	71714	443636
9.1639	279740	179221	219221	181039	775584	373377	442338	296234	545584	332078	77714	448571	272727	327013	165844	235195	463766	296883	337532	319481	669091	321429	67766	306494	829091	368052	93922	367143	92039	440909	86649	432597	408831	255065	480390	396234	78299	514026
9.3589	258052	170649	217662	190260	780000	401558	416753	295974	540649	318052	85844	466234	272857	312857	170649	240649	458052	297273	350000	358182	730909	348442	70169	301688	784805	380390	91753	379351	94922	394286	92260	471688	392727	239610	502338	404675	75597	475844
9.5539	266623	187792	212987	187662	776364	420390	441039	264675	543636	339870	93766	465714	267273	310649	174675	272727	475455	325455	379091	321169	763377	337143	70442	335065	747013	374416	80753	382727	88091	458442	94714	464416	417273	245714	529610	417403	80065	459091
9.7488	282338	179091	217273	181039	778961	443636	442857	252208	539481	345844	88623	462208	253766	282078	194675	262727	480909	330000	373247	303766	726623	353766	68519	329351	735974	376364	74247	416234	82623	476234	98416	443377	455714	252987	513247	478312	81636	497792
9.9438	276234	182857	211169	181688	759221	454675	513766	267403	503377	340130	81052	454156	281039	269740	206234	259481	499610	320909	376104	304026	679351	390000	63792	308312	744416	387403	81052	371299	82013	523636	99649	437662	473117	271429	472597	454545	83247	526364
10.1388	277662	177792	219481	197403	722727	453377	575065	294675	503507	326234	80455	446364	290909	297532	202857	263377	509091	292338	372208	302987	721948	392727	61727	324416	738442	365325	88584	365455	90377	488312	96247	452597	456493	270519	464545	451688	86403	526753
10.3338	262857	165065	212078	193247	694805	441688	631688	312597	512987	334026	83338	445455	318961	300260	204286	265584	488701	322857	359091	284416	754935	400130	69416	320779	729351	360000	89714	340649	105013	459481	95481	476493	456753	290260	452468	459481	86883	481818
10.5287	249221	155065	200000	184545	701299	432857	615065	321299	523636	340649	84831	420000	341299	307013	185195	256494	512468	339221	386234	302208	737662	446234	77078	324675	727143	384286	82312	356623	107623	488052	96766	503117	491039	304675	456623	447013	89351	476753
10.7237	259610	152857	183896	185714	743506	426493	584935	313636	517662	328182	88078	455714	326104	286753	196623	276883	554935	349091	358052	301948	689870	420130	80935	343247	721169	417143	89078	371299	102468	511169	98532	480649	468571	305195	418312	465974	89221	474156
10.9187	262208	159351	189481	174675	766753	413766	612597	309740	524156	327013	89883	466234	278961	304935	194675	272987	592468	377013	355974	322208	700519	413117	82948	317532	718831	440390	89753	338961	91597	489740	98636	443636	455325	273506	398052	430390	81519	465714
11.1137	275065	142078	201558	178701	795714	397403	624286	310260	531429	344805	86039	459610	285195	299091	195325	269221	591299	375195	320260	343247	677922	404026	85338	317403	751948	444286	94299	319481	96299	532078	89506	443766	502468	238701	434286	396234	75532	497662
11.3087	286623	140649	217143	180130	839870	381429	612857	308961	539481	328831	83688	458052	291688	287143	211688	261558	619091	355325	341818	316234	621688	415584	87649	312597	764286	449870	94896	302208	90455	534416	88532	426883	500649	243766	464026	426364	66610	472597
11.5036	294675	154286	217013	181039	839091	394675	589610	311169	553117	320519	83987	443377	285065	309351	203766	259221	618442	331558	335455	377662	591039	410519	92805	304805	806623	437532	95052	330390	88299	515584	89545	443636	495844	243377	464675	410130	66870	449091
11.6986	288442	152078	221039	187792	810649	409610	584416	303636	569091	332078	86377	417013	290260	316494	203766	250909	544026	319740	335844	333117	656623	401299	91455	265325	820000	419740	95091	312468	105039	527922	94844	428571	474156	243766	449221	433507	59987	452208
11.8936	272727	133896	221818	182078	791299	403377	588182	290390	550909	349610	94234	449091	306104	315065	216623	255974	519740	349481	393507	351169	634286	387922	91766	293506	801948	388052	99468	334805	111792	521299	94506	423896	460000	268312	410519	458701	65701	440779
12.0886	265844	139091	217922	166623	758182	378312	525844	300260	578571	350649	100338	433507	316883	307792	201948	231169	514935	345974	376883	352338	696753	378961	87727	305455	775584	380779	112753	348571	102987	532078	96182	437922	469221	271299	410130	440649	70182	429351
12.2835	282987	157922	232208	168701	746234	351688	532857	298571	593377	348442	95377	434675	311169	332468	208831	232727	580519	353247	375195	330260	787143	376104	84987	288961	764545	396364	110805	343766	93351	500649	92558	465065	463247	272468	394286	452597	74195	484805
12.4785	281948	164026	232338	167662	792467	346104	546104	295844	577013	367792	90091	408312	287662	309351	228831	231818	543117	319740	383507	325195	804286	368182	78494	287403	791688	388442	109494	307922	88429	516364	94377	489870	437662	298442	412208	471818	75013	466883
12.6735	262857	160649	222468	160519	850000	344935	544156	294935	587143	378182	83104	445974	292987	299481	217662	237403	515455	334545	405065	273766	710130	382987	80948	279870	808571	388831	114078	287273	87818	498831	96325	512208	397013	328182	393377	473896	77377	454675
12.8685	257532	156753	227403	161299	849221	363507	557143	306623	600779	363377	74065	438052	305325	309351	232597	250260	544156	356364	375065	338182	748701	375065	88610	293117	826623	378571	115442	291558	91974	445455	96039	485455	388571	304935	410909	458701	77364	462208
13.0634	267792	152078	228052	173766	810000	382987	592987	328052	606234	345455	74792	421558	309870	296883	229740	263766	578701	350260	400390	339481	734416	368701	84104	318312	803766	376104	110883	265844	87117	460779	96260	442208	392987	325065	419221	424286	85065	489091
13.2584	266753	158571	234935	171429	781299	386104	606104	373636	597662	338442	71740	406493	309610	290130	224935	254935	575714	340909	372857	318442	660649	374805	86013	305325	795844	375714	103208	254156	90961	459091	95312	444545	384805	317013	406623	403896	88831	460649
13.4534	248571	162857	235714	170519	763636	374805	594286	374286	588052	326883	72714	379610	313766	298442	230390	271429	629870	371429	380390	362468	646623	371558	90143	275065	813117	374156	110494	285325	94169	463766	97662	458312	385325	335974	471688	429221	95234	481558
13.6484	275065	154156	238052	170130	787143	356623	602338	383117	604805	298701	83455	378831	305714	317532	218312	271818	642078	371169	367013	358052	638052	382727	100117	254286	771688	381688	111481	326493	96455	513766	94779	426493	390779	319481	503896	422078	98039	517403
13.8434	308312	150519	242857	174286	804416	330260	594026	364026	614805	307532	93870	369740	321429	317143	212468	253766	632987	340649	329481	360390	674675	363507	105935	262078	748701	396364	101208	323896	100377	532857	98636	403507	427922	326234	506883	452338	98714	534026
14.0383	318701	151039	235714	165455	804675	328701	590779	337792	581558	322987	105273	389481	333507	321558	223766	243636	595714	332857	373117	373766	722727	377922	105455	274675	764286	412468	87065	308831	99247	457403	97870	400909	458182	313506	485584	485584	101870	508571
14.2333	324935	152338	241299	169610	771169	327792	562208	327143	567273	324935	109377	465584	361299	300909	206494	243117	573766	338312	351818	383117	687533	393636	97584	299870	811299	421558	78870	298571	98325	445455	104000	397273	492727	325844	464935	490649	100208	495065
14.4283	329610	164156	242078	172857	747792	347143	572597	313247	564026	324416	106143	437532	365584	306883	211039	255584	564805	359091	315195	340909	650000	368052	94636	327662	818052	431039	84416	297403	89338	422987	112260	421299	462078	334675	463507	526623	100675	521688
14.6233	312597	161169	248052	174675	761688	365325	595844	345325	561688	337662	103987	408312	342597	313636	213636	242078	540390	366104	377532	324026	679610	382468	99662	314935	817403	442597	83792	282597	85844	420260	116390	465974	463377	310909	463636	518182	100494	573507
14.8182	314545	160000	251169	164416	751299	363247	573766	345065	559221	359870	100377	419481	314935	311688	221169	233506	544675	349870	335714	317143	657143	370260	106117	287013	803247	448442	88532	285844	90987	468052	119143	493766	507273	281558	482727	483636	105896	531169
15.0132	324416	170390	233766	160390	753117	367792	588182	347273	555065	370260	96026	416234	310390	347013	227143	234286	613117	371818	394935	310390	718182	366104	104558	262208	771299	436234	91091	284026	88558	477532	120221	505844	488052	291818	479481	487013	105169	502338
15.2082	309351	180519	236104	174805	817662	386104	648442	364026	572208	357662	99597	418312	291429	341039	222857	246753	644286	361948	402727	318312	763117	344805	92714	231948	779740	400000	92545	368701	88169	467403	115740	467532	441688	303766	483766	505974	109558	487013
15.4032	297922	185584	229221	182078	873896	393507	660000	381299	585455	364545	109701	405584	306623	329481	220390	236104	644545	345195	432078	333636	737143	332338	85831	251558	775714	382857	80351	411039	91013	461948	108831	452857	446883	317532	547013	514026	115013	507403
15.5981	298571	188052	221688	164935	863506	394156	604935	374416	605584	374805	110649	413377	315195	367532	237922	229221	725455	365455	409610	323247	792597	299481	85221	257922	785455	392987	80195	411429	95753	450000	101870	467662	460649	310260	548312	531169	112922	506623
15.7931	324416	195844	234805	150779	812727	384156	591818	343507	616364	377143	106610	393377	323896	394805	227922	236104	711688	366883	418571	303247	807403	318182	85429	265584	795195	382987	81247	419740	95143	475714	98039	463117	413507	298701	524286	543636	105961	522338
15.9881	339610	193377	223377	156104	825844	365065	583247	345584	602468	371039	103974	392987	342857	380779	220000	222338	725974	392338	433507	321429	717533	330000	80104	277143	810519	381818	73156	372208	91740	492987	102325	436234	398571	330779	517403	533896	106974	522468
16.1831	340909	182208	228701	154675	885455	364026	598312	332338	617273	374026	101208	424156	361948	368052	226883	221558	724156	432597	385325	306364	686623	349481	82156	273766	806104	411688	77390	342857	87481	473377	101429	466493	383636	332857	493766	518182	111390	538961
16.3781	344935	172468	242857	148701	892338	376104	562338	373636	637922	379221	96403	443636	345325	373117	211688	221299	712857	436493	364286	344675	677922	348442	85974	265714	747143	432597	83883	378831	95052	433766	95545	463766	418442	322597	481299	510390	107169	513507
16.573	328831	157662	240260	153896	854545	377013	526104	345325	630779	385974	94195	420649	348442	345455	216234	239091	734286	451299	356493	257532	735195	354026	87390	270390	718571	424156	85805	367273	109000	475974	91623	447532	442208	324935	481429	480649	104818	539221
16.768	310000	160130	226364	146104	822987	377013	541039	323377	635714	388571	93403	392078	344026	355844	231948	231169	727792	436364	358182	268312	770130	406753	88844	261688	679221	447922	85610	344416	108675	469870	91896	447532	479091	336104	489870	488571	102169	551429
16.963	289221	155065	234805	162338	839481	379351	587403	311429	662987	365325	91727	386753	348182	364286	237792	229091	748831	455714	362597	290260	809351	438442	91545	291299	657792	434545	88844	351688	113468	429351	94143	463896	503896	350519	445844	509351	102052	494545
17.158	284286	159351	245974	172078	836623	386364	623507	334156	663377	363117	89221	380130	337013	351818	225714	212857	763766	449610	426234	313117	794156	449351	89429	307403	706234	415455	86156	359610	106429	440130	99325	470260	473896	374545	457143	484286	97195	502208
17.3529	304156	164286	229740	162727	857792	394805	638831	318701	645195	370779	95481	323377	340649	322857	218312	194545	720909	460649	460260	323117	735065	445455	83935	326234	745974	406493	85662	351558	108182	412338	105247	445195	463117	380649	477013	520390	93597	493636
17.5479	305844	162597	237273	162597	894156	378312	606104	295714	635065	390649	98831	345714	391818	318571	232727	186883	714545	449610	427403	322727	738312	391688	83104	351169	776883	381558	84792	353247	113481	441818	105922	425714	452727	375714	482208	507273	100351	465974
17.7429	309740	171818	236753	163506	917792	353636	578701	310519	658182	393507	98026	362727	384935	320390	253117	186364	743766	494805	424026	289610	790909	362727	83545	365974	803896	374286	87545	306104	111766	502338	102078	414026	422078	385714	506883	523896	99675	439481
17.9379	319740	170260	235584	145714	966753	349481	560130	359091	653766	367922	93753	356883	362857	310649	232987	196753	822338	492857	430909	263506	863766	349091	85390	388182	794675	379740	98519	288182	111013	454935	100143	403117	448831	401299	569221	558312	91026	461039
18.1328	306623	161688	236234	145714	1020649	351169	534675	354286	633766	384156	92571	361429	356364	322468	229221	192727	810130	496493	401429	282468	813766	396883	90909	349221	767013	401169	97169	310909	109727	447013	102701	382987	500000	429610	524545	547662	84766	458571
18.3278	317922	165325	240519	141299	970000	347013	535455	346883	646364	391169	97870	370000	337662	318571	237403	191429	817143	517792	388052	277662	830519	403507	92532	316883	767792	399740	91870	316623	103714	417013	107935	412468	537273	451429	496753	576234	87688	456753
18.5228	341558	178052	242468	143896	874416	334286	616234	322727	677403	376364	103117	380390	344675	329481	215455	186753	787273	505844	354935	272857	844935	404416	86026	328571	761429	405455	81156	330909	110883	415325	109273	377143	548052	425714	455974	561039	92662	465584
18.7178	337662	184026	254545	152208	864545	338182	671429	335714	682857	378831	100844	402857	329091	284805	207662	175974	732078	448961	372078	301299	815065	420909	83234	342857	803896	394416	80429	346623	117117	418052	105961	358182	537532	423247	520779	522078	91390	461558
18.9128	324545	182468	258571	154156	961039	350390	694935	336104	680649	354286	99065	410390	353247	281429	213377	163506	711169	470260	404675	302208	808052	383117	86234	357013	854156	380779	78117	309221	122221	415195	97558	345584	509221	403377	511429	534416	94156	491818
19.1077	307013	187403	242078	145195	1056623	344805	683896	328312	718182	334675	95260	412208	382597	285844	218312	190390	751039	495844	396753	356234	820260	404545	78545	338182	904416	400649	75377	310260	115935	426104	92545	337403	520649	424805	516493	483507	103792	549610
19.3027	316104	186753	231039	165974	1057143	332987	655065	339610	750390	330390	93597	431429	365974	280130	225455	190000	714156	503507	457273	361818	812338	374156	72182	326753	891558	400519	77182	328961	113636	429481	97234	319351	530390	443117	541688	510649	105727	507013
19.4977	326364	184026	230909	178571	992597	365455	646883	336883	735325	334416	92221	405195	344935	265584	220909	185974	678831	502208	506753	349870	746234	380130	84169	346234	871558	400000	84779	311039	109312	424935	99221	306753	500390	440779	578312	493507	111286	564416
19.6927	322208	179221	245844	163377	928442	397532	655974	314156	711948	331429	90260	361948	361169	260260	202338	180390	683506	497143	447403	369481	698961	416104	92468	349351	867273	416493	93169	305714	108455	422597	99351	315714	497922	454545	531688	469610	109714	547532
19.8876	350909	171558	264026	147273	882597	403117	651688	293766	709740	343377	89935	392857	376753	266883	218831	190909	751039	480000	450000	395325	699740	412338	93494	330909	918831	451039	90325	320390	98571	414675	102273	331039	510649	408312	539870	511169	104597	464935
20.0826	351299	164935	272208	140130	861688	385455	651818	298442	718701	355584	90416	425455	383377	269610	214416	197273	764156	452338	410000	352078	678312	412338	87922	335844	962078	464805	91558	327532	97182	455195	105169	342987	505325	354935	512468	499351	101558	484545
20.2776	325844	164416	273636	149610	870390	373377	661429	313636	710519	345195	94364	452857	395714	258961	224675	217532	745065	446883	422727	304545	717922	408182	86610	358312	1003636	467922	89130	371299	102779	435455	101649	342078	518961	367143	540779	552338	93260	427013
20.4726	330000	146623	274416	143247	902987	371039	634935	309740	694416	335455	100117	436883	430519	258961	239740	215714	769870	457013	406234	324675	762597	410000	90338	345974	1035714	450130	93831	382468	112948	398312	106013	316364	538701	335195	560649	546104	94532	414026
20.6675	322208	141558	269351	138312	924935	380000	607013	318571	688571	342208	107610	407143	404545	265584	230519	187403	790909	445844	425584	306883	737922	357792	89000	338571	1078182	440260	96974	383117	110818	381558	116234	319091	560649	294286	598442	513507	102597	425455
20.8625	324805	147662	258961	143247	917273	366104	603117	359091	673377	326364	104610	402987	376623	265325	240649	198312	746364	456493	405195	320779	792987	363117	89766	315974	1057143	422597	95416	383896	110078	380260	127143	301818	591169	291558	626753	500390	104662	418052
21.0575	334286	155065	255455	141429	907013	349351	599610	341948	675844	324156	99312	405844	375455	265195	250779	217792	731039	450130	411299	302078	896364	335714	89208	324416	1018571	427273	95442	330260	114623	439481	128273	306883	612727	313636	592078	476753	106766	377143
21.2525	349740	156104	252468	134935	880130	350390	609091	348442	702857	344805	96558	397013	374026	247403	266494	215844	769740	455974	370260	320519	824416	350519	86974	369740	935325	447532	96390	341039	122078	397403	122455	309610	533117	315714	569610	455455	101948	399740
21.4474	351039	156883	265325	151818	868961	347143	607143	365455	712208	340779	98818	393377	393507	232468	260260	209610	764026	423507	397143	288312	808571	355065	89260	354156	868831	476883	97104	401818	116052	390130	123727	266364	504805	335065	542727	484156	102390	402857
21.6424	348312	159351	250909	154026	888182	353247	630260	361039	701948	329351	101143	386753	374286	254416	270909	211039	776883	467273	372727	357662	777922	362078	87091	346493	844286	481169	93416	400130	116442	402208	118065	278442	557013	327792	554286	438442	100740	392727
21.8374	344675	158701	249091	149740	861429	375455	581818	359481	691558	335065	96961	366493	386753	249221	261948	218182	800000	502208	416364	335714	810649	325195	87766	338312	889610	464026	86740	392468	115766	439091	105325	285195	575195	329610	628052	429481	101377	390779
22.0324	353377	152338	263636	152468	841818	401688	549610	333636	684805	347143	92494	374026	385065	234286	248701	235065	815584	471299	438182	341169	705844	376623	82987	332338	906104	456753	82065	367143	118130	430909	100221	312078	597403	311429	612078	409610	105688	364675
22.2274	357143	150000	268831	165844	834156	400390	544805	330519	682078	339740	91805	408182	384416	222857	252078	237922	771948	417273	423117	274286	693117	390519	76117	343896	895714	426623	80052	357922	125532	421558	100844	277403	650260	321169	568961	436104	104974	374286
22.4223	356104	157403	250260	170130	838571	397273	585844	336623	645195	334156	94623	418442	391688	255584	237143	239221	727662	424545	470519	314286	707533	371688	81883	357403	847143	371948	78922	377792	127935	408701	96104	252597	674935	320390	531039	417662	104727	395195
22.6173	347662	167403	249221	172727	820649	399481	660649	319610	612857	316494	107390	384286	404416	268961	239221	239091	754026	436623	449351	324935	740649	351299	96442	357273	821429	342338	81610	393766	124610	388571	92117	256364	635195	314805	495974	454026	104961	393636
22.8123	362857	168701	253896	195325	843636	394805	689221	316364	586623	327792	117052	395195	420519	250519	248312	216883	704156	438052	408442	331169	773117	364416	99169	373766	822597	327662	96039	427403	120208	352597	91935	257273	637143	306364	556753	468961	105961	360649
23.0073	358701	160779	257792	194026	919221	401299	644156	325455	579870	332727	110831	388571	405195	251558	254286	200779	712727	422987	423117	341818	744675	353896	96273	388442	852727	322597	109766	431169	118429	357013	92273	284416	676234	286104	589610	430779	109364	364026
23.2022	348701	166623	263766	194675	953636	427532	624805	308701	620260	322727	101195	389481	392987	282987	271169	189221	760130	422597	413377	361429	779610	329481	93753	343766	878961	342597	109299	446493	109338	351299	91117	274286	732467	292857	579870	457143	102364	368182
23.3972	321818	161948	273117	207922	914416	421948	636753	327922	640000	321948	97506	401688	410779	303247	270000	199091	819351	414935	415584	336234	843896	317922	91130	317922	935455	350909	102494	449740	108247	323636	90247	255974	692208	286364	591688	495195	102597	379351
23.5922	302468	170260	269221	200390	878831	409740	603247	350519	651429	340519	104727	402727	391299	265455	255195	233117	855714	432857	392078	332857	820519	340779	94286	302338	929481	363247	106805	426883	114740	333117	88299	252338	704416	267662	626493	472727	101156	365844
23.7872	324286	173766	267922	184935	857403	408571	585325	323507	671948	347922	110753	419091	390519	245714	221818	235325	828571	420519	341299	305455	802597	326104	99805	348571	878182	359351	117130	451688	120104	339351	90091	258961	706104	257532	578442	410130	105922	366493
23.9821	340260	151948	280130	179351	858312	411948	584935	320000	690390	355325	110156	420909	380779	249091	211299	202208	778571	396104	378701	272468	794416	334286	100701	387532	865065	355325	112792	464026	116455	361429	92351	269351	662338	282208	508831	410390	117390	383507
24.1771	338961	142987	288052	194156	885065	407922	618052	315714	666364	357013	108377	446493	386623	234286	214935	197922	820000	405714	362468	272857	814156	334286	92545	388312	897013	345714	105896	434935	121286	333117	91922	301558	646623	293247	502597	377792	118649	366493
24.3721	338312	154675	276234	203636	939610	404675	603117	291429	646494	358442	105831	440130	394545	249610	229740	203247	844675	418701	346623	292208	798831	311948	86740	365974	935584	325844	94299	371688	130844	320519	89792	290779	638312	282468	523766	404935	120662	305065
24.5671	322078	174675	258182	195844	964156	380260	596623	305584	648052	353636	110273	430909	349481	236883	227403	246883	886364	447922	380260	229740	858571	314026	83987	331299	891818	305065	88026	378831	128195	323636	89338	278182	603896	255584	565974	408571	117610	325844
24.7621	339351	179351	265065	200909	967533	356364	618571	307532	658961	355455	109610	410909	384026	248961	240909	262727	862208	461688	371299	262987	896104	295714	84753	339221	888571	306104	97558	380130	119961	307403	93532	309740	592338	251429	535195	416234	116273	338961
24.957	337792	185974	287013	222468	975974	353117	672857	310000	652727	349351	107013	425195	406104	283117	233506	261948	825065	432987	363117	260000	885455	319221	84779	353896	924935	327403	102130	412857	118662	299610	97221	329610	609870	272987	513247	415325	110468	343117
25.152	326623	173506	273636	211558	992467	378312	682857	318831	645455	354675	100039	411688	376493	287922	228701	248831	829351	409351	336234	229740	890260	322208	83870	369481	967922	327403	100558	455584	114662	317532	98273	349091	661039	277143	543377	426753	105948	345714
25.347	328961	166753	283896	186753	1000390	411688	646494	349740	627143	327662	98883	384416	350649	232727	227143	236104	835584	388961	362208	252727	939610	323766	86506	359870	1002857	326493	103286	427143	106338	331429	98831	325974	619091	263377	541169	427532	106909	349221
25.542	336364	170260	277922	174545	946364	398961	559740	344935	615844	299740	97481	407143	370779	238312	238312	217662	869351	396883	344675	301429	996753	312208	88104	334416	972987	329481	97039	402857	105455	312597	99182	331818	599091	258961	557532	386104	109935	319221
25.7369	338831	175065	275584	191558	875584	371558	524545	342597	606753	318312	98987	427273	392208	243506	242078	219221	796883	385065	382338	234026	976753	304416	91065	336753	928052	354935	94584	421169	107169	331039	93740	333636	610909	271299	595714	382208	112065	338961
25.9319	346753	160000	291948	191688	830000	345584	545844	328182	603377	335844	94416	410649	397662	242987	243247	213247	734416	377792	372208	243117	1020649	292857	93766	372468	929351	363247	99792	460779	109662	306494	91714	318831	614416	275844	586234	394935	115870	351818
26.1269	333636	175195	280390	195584	826104	328442	589610	315584	596623	323766	94714	399221	395325	224416	246364	209870	749740	363636	388701	294026	1012597	299610	93208	377662	936234	357662	103753	442727	103078	309740	88675	315325	637013	268442	554545	381688	112390	337013
26.3219	343247	186494	292857	213377	821818	325584	663377	316494	603247	328442	100377	421169	411429	217662	264675	211558	771169	390519	408312	312857	972727	299221	89545	394416	971688	338571	106558	469351	110104	290130	88039	317662	602468	263377	584805	380909	115961	347403
26.5168	341429	179091	322468	213636	811688	341169	659870	294416	613117	315714	101844	425325	390519	223247	266883	219221	762857	376104	382727	315584	970519	306104	87584	376753	984156	327662	108182	454416	111312	298442	92987	338571	571818	270390	557013	382468	112909	330260
26.7118	345584	164416	312338	198442	787792	359870	627792	278701	612338	291299	99338	397922	345844	227403	283636	213117	818052	395844	370779	267792	1053896	290000	87091	357143	958961	317013	105247	403507	116039	325844	96779	313766	561948	252468	520390	382078	106961	318182
26.9068	332727	165844	295844	193506	825584	367922	609481	289610	617273	285065	95468	364675	366883	215065	282338	224156	828701	402468	386234	288312	1009481	252597	90701	345065	914286	308182	99961	397922	112818	331558	94091	300519	585065	273636	513247	349351	104909	340390
27.1018	328961	157792	293117	183377	907533	369481	577922	303506	610000	288701	98740	386234	376364	208052	274545	240000	816753	394286	405195	317403	936364	259091	99455	354156	860130	300000	102636	388831	107948	284805	85468	303506	616364	263506	504805	332208	105948	380909
27.2968	340260	155455	293117	191948	916753	362468	583636	314935	575844	287662	101442	365455	384675	193636	266364	229610	850649	423896	401948	299610	982857	257013	107260	358312	809610	307403	103701	377922	104325	284935	84390	312727	628442	264675	549351	299610	109805	380000
27.4917	334545	161818	289481	185065	868571	370909	614675	324675	569870	310779	105883	356883	381039	211169	276494	214286	877143	418701	360390	314026	951818	246494	105909	337662	793506	310390	98091	387922	109078	275974	88468	306753	643247	254805	565584	311818	111675	354675
27.6867	334805	173247	301948	168961	837403	381039	645195	341818	584286	335714	110156	355844	372208	232078	268182	233117	877143	423766	356883	300000	912338	201169	102039	311169	785325	297792	98831	366623	106675	266494	95143	297922	635844	244026	532208	333247	110740	367532
27.8817	320390	163377	317662	155325	805714	374545	606364	353896	616753	326753	112273	349481	390779	228442	258831	232468	864286	375584	335325	303506	841688	225584	101805	340000	747662	285974	102831	374026	96247	273636	93221	297532	638442	243766	570390	358442	111169	326883
28.0767	309740	157403	323117	168182	821558	360390	533766	333766	623247	322597	107104	367792	392078	241039	247403	208831	915195	384545	362727	299870	774935	212338	103961	331299	752597	280390	109364	361429	94260	316234	89364	304026	636623	221948	584675	362078	106688	313506
28.2716	318701	162987	309481	172857	861948	363377	504286	310260	632597	316364	103377	374156	392857	222727	249740	207662	936883	402468	323896	251558	789351	212338	102935	324156	768571	289091	110818	385195	98701	303896	88442	303117	603117	218312	583766	322078	116623	327922
28.4666	319610	154805	296234	184545	937403	372338	475325	304416	612468	316494	106857	356104	372208	232468	252857	210130	944156	372987	349610	242338	867013	259221	98974	318442	792338	274935	108909	387403	100104	309481	90844	310779	600390	233896	558182	345584	124896	340260
28.6616	321688	149091	307013	195455	1021688	374805	484545	302078	603507	309221	110104	329091	394545	230130	262338	224026	944416	376753	362987	225844	886234	257403	105221	295195	811558	270649	111584	362208	95234	276364	84390	287532	638701	225974	481429	352338	124104	298831
28.8566	321039	150130	284545	178442	1031039	378442	508182	297792	589221	302468	109753	310000	367922	241948	266883	228961	949481	353507	351558	270390	899351	262468	111234	290779	833636	272857	114117	374416	90455	288701	82143	296234	637013	219870	466104	370649	110208	307922
29.0515	330779	165974	285455	177792	1003506	394935	509610	304156	576883	295714	106519	309481	349740	223766	265844	219221	928831	412857	350779	251299	943896	265584	110727	287143	864675	285195	113078	333507	83935	286623	79922	295584	630130	215455	462468	332727	105922	317013
29.2465	344026	159610	297013	188961	994935	396623	539351	307532	575974	294286	103143	317532	343247	221948	255195	204286	963117	353247	390000	283377	975325	278701	111195	313896	821299	302857	105130	364026	82104	285584	83506	282208	578961	230390	498182	336104	104299	330779
29.4415	336364	156494	299740	195195	985974	371169	589351	293117	557403	272727	102636	324416	352987	215065	254026	219221	883506	360909	387403	269221	954026	278182	117974	300779	796883	301818	101325	358831	82753	271558	84338	276234	565714	230649	486364	349610	105519	340519
29.6365	331688	160260	294026	196234	1004156	368442	623377	299351	536493	270519	107857	357532	373377	205455	240779	242727	883766	343247	422338	282338	859351	252857	116026	284805	783896	309870	108558	328312	88078	253117	80039	275714	551429	225844	482078	350390	109753	344545
29.8315	331039	150909	317143	191558	1063247	375584	611688	312727	513507	275325	103234	369740	398961	195065	233377	242597	885974	344805	437662	335195	868571	227662	110597	275065	781169	304805	107260	366753	89753	270000	80026	272727	527403	225714	508052	319221	113182	360649
30.0264	324416	138442	335584	193247	1093896	380390	543377	315974	515325	276623	103442	354416	389091	182987	228182	218052	909351	341299	412078	311299	845065	247403	100468	295584	773766	297143	110234	370909	91312	288961	78195	279221	499740	214026	545065	336234	107584	345844
30.2214	324156	142078	321948	206623	1097273	390519	533247	317922	534286	281299	109390	333117	378052	184805	253377	201558	931948	357792	411169	285584	841299	257662	95675	314026	792727	298312	105455	358442	91584	287403	77429	279091	514545	192857	536753	328052	105234	318442
30.4164	337792	141688	321039	180649	1106623	394805	599351	315844	523247	285195	110584	348312	341558	175065	249870	225195	908182	309481	417922	275195	858442	280130	88961	366104	800390	296883	95221	343766	89208	276234	80792	292727	570260	204026	502987	339091	100883	299091
30.6114	342208	141558	329221	164935	1051169	363377	621429	314935	517532	282208	106182	390909	330260	155065	262208	225195	878182	298571	397922	293896	820649	277143	86974	363507	798052	293377	95896	333117	93740	275844	81481	297922	573507	204545	497403	329870	100714	290000
30.8063	345065	149740	321429	178442	965195	333896	577403	298052	506623	266753	100662	393766	309610	147922	250649	208961	885844	317792	369351	290130	785455	282338	91896	329351	817792	277403	93052	367403	92208	262857	81922	266883	537662	190390	526104	307792	97364	289221
31.0013	334156	151039	322857	177143	867143	346493	585455	289740	509091	279091	102545	407403	304026	172857	235325	192727	873247	343117	348571	279221	722597	290649	95455	298961	839351	273506	93169	341558	97312	311169	78351	272857	496883	195325	517143	299351	92455	283636
31.1963	321429	149740	338701	163247	844805	347792	567013	320260	539351	276753	106208	402857	319351	163766	242727	174026	870260	356364	395455	313636	702467	277273	98532	322987	774286	266623	93494	351039	91571	294675	78779	285455	495065	183377	500130	307273	93545	307532
31.3913	319091	140519	329740	158182	916234	340390	587013	322208	554156	285584	110701	374545	316234	173506	231558	177532	854156	369870	358571	269610	757922	279740	96688	336753	717533	250130	95753	341299	93987	302727	73740	265584	553766	181948	481818	350130	96416	284805
31.5862	314026	143247	326493	156883	1001429	340390	601299	287532	547662	283896	114714	331558	320130	171429	218701	179610	914675	349870	374286	261558	674416	253766	89286	300000	700519	237143	101481	373247	101455	276104	70117	281169	582468	180390	498182	329091	98753	292597
31.7812	320909	135974	326753	155714	1049740	332857	582597	296494	549610	267273	111338	334805	308052	176623	230779	185325	902727	367273	411429	297403	709740	254286	82208	307143	701039	237273	100299	362468	100247	272078	69442	267143	580260	180390	479091	330390	102247	293247
31.9762	320130	133247	312597	161948	1055844	319740	538701	295065	561818	272987	103065	334675	307532	183377	246494	191039	860649	371169	409481	326493	737922	266753	81208	302597	727922	243377	98481	348312	94325	278442	68753	240390	578831	178182	461948	333247	106844	278442
32.1712	324286	136623	320130	157013	1014416	305065	482857	282857	552208	286494	106636	303896	324286	183506	237922	181039	854156	370649	374805	314156	778442	272727	82013	320260	731948	263506	90221	362597	95208	284156	67844	239221	533896	192987	426623	287922	108779	310000
32.3661	342338	135584	320260	153636	963377	298442	481299	276104	540390	294026	109000	282857	310649	169481	209481	161818	840000	348312	425974	307792	772078	272468	89494	340779	714805	290130	90662	331169	94143	285325	66299	232208	543117	198961	451039	305455	94831	294156
32.5611	347662	129481	323636	142338	945455	295974	480779	271558	550519	297922	106091	317922	304675	180909	214026	173377	827273	361299	395584	304935	765455	278701	89623	363636	702727	299351	94338	329610	90390	267143	64273	217273	574935	201818	461948	310649	87052	311558
32.7561	345714	125325	327143	139351	958442	282857	529610	290130	541948	274805	101429	322987	292338	182208	211688	180000	843636	364416	432727	291818	777273	257013	83234	350649	705844	279610	98831	346493	82156	260260	61636	210390	600649	195844	437662	328442	77390	283377
32.9511	348182	113247	318182	140260	978312	285584	576234	282727	514675	271429	99584	326883	311688	197013	220130	181558	841299	357143	415325	323117	726623	234286	86364	325195	694805	267662	93974	343507	76675	287532	60883	232468	589740	200909	448961	312727	74831	278052
33.1461	356623	127403	308701	138701	975455	312987	514416	277143	514935	265974	97000	330390	319351	189351	217403	173506	815714	331688	415325	271558	663117	224156	79649	317662	654805	268831	94364	355584	77779	278182	67649	253506	550130	221299	453247	323507	85961	289091
33.341	348052	138312	293766	137922	970649	352597	482987	285065	521688	276623	91831	312727	302208	156234	211039	181429	821039	348961	404805	272208	584935	232468	83896	330909	621429	295974	92182	363766	81805	275584	65143	277662	544026	208831	393896	327143	89429	289870
33.536	332857	135974	288442	150649	989091	354286	490260	280909	511558	277792	84571	306494	315974	147532	197922	177922	817143	340130	442078	276623	601039	232208	89403	329870	635455	318182	100494	399481	82039	280000	61922	262078	511818	211299	406364	301818	88091	257403
33.731	346104	141558	299870	150130	992208	339740	480519	282468	497792	270909	82143	296234	333247	125714	204156	168442	828961	359351	368961	315584	617403	218831	92130	329740	616234	319091	102649	421039	82117	279481	61818	257532	529091	201169	398182	327922	90844	258701
33.926	367013	141169	304416	167013	972467	328571	457143	294805	483377	264286	84494	298442	336883	145714	206364	169870	799351	373766	378701	350649	636623	187792	93377	325325	578701	305844	99494	397792	79870	293506	63078	239351	515455	203247	425844	342987	92675	281818
34.1209	357792	141039	321948	179870	989481	324545	469351	307922	467273	255195	90377	302338	311948	133117	201558	186234	810000	371948	401558	358571	574805	207922	86403	313506	581688	297013	89221	362468	82831	293247	62143	228571	492208	186883	427532	341299	91182	306753
34.3159	349481	134026	324416	161299	1014416	335325	470260	300260	471169	248052	90610	330390	300909	154675	206623	195714	840000	339610	380779	317013	592597	214545	81234	317922	604286	294286	84883	332987	78948	253247	63494	244805	487013	179870	439351	352468	93273	308442
34.5109	352987	132468	320779	158442	1021429	329610	476493	295455	487143	230909	84338	368312	285714	155974	213117	169221	826753	338442	354416	343247	605195	221169	85364	311688	636883	298831	90662	352597	77688	286623	65545	271818	456493	177922	402078	336493	84416	272468
34.7059	355714	143766	308571	166753	1000260	315195	505455	295974	496753	232727	73805	367403	287143	146104	212078	170779	807403	328701	329870	296104	649091	233377	89156	319481	675974	305584	96169	374675	78273	289870	61013	265325	450909	175974	401558	332597	82675	270779
34.9008	340519	144156	314545	169610	1002467	316883	535584	290000	511818	223377	69026	338052	302987	155714	208961	175325	816883	349221	328831	303766	714156	242857	91000	293506	687273	286883	92974	331818	79766	295974	56662	273636	434545	180779	383117	314545	81442	290000
35.0958	318701	142078	314675	165974	1057533	308961	564286	265455	500909	213117	75675	328442	286494	135065	217922	177273	820000	349481	287143	278052	769221	251429	94948	293766	660130	279870	97481	331299	71909	294286	55104	268442	424416	179870	419870	328701	85338	281818
35.2908	307922	135325	308571	170130	1051688	303247	564286	252468	482857	224416	75351	326364	273896	164026	206494	184416	784286	349610	298701	321818	711688	268701	89130	288571	633636	274026	91935	355455	69753	262208	57234	257013	421948	180519	434545	332987	84649	281169
35.4858	312078	141169	291429	182857	977403	305195	486883	265455	494675	246234	71727	335714	273636	152727	193766	170649	780130	324935	261688	305325	668442	229870	82727	307792	611818	264286	90260	342987	75377	238442	57805	258052	458312	187013	463247	326234	85013	291688
35.6808	312727	139351	300649	181688	913117	295065	447273	292468	529870	235974	77675	352208	281948	155584	205455	169740	775455	350909	281818	329351	569610	226494	83610	312208	592338	275714	86727	349091	73753	251688	54649	263766	451429	184935	436493	297532	88779	271299
35.8757	297922	132727	314935	172078	900519	297403	457792	295584	566623	241299	82429	352208	294026	173117	197792	165455	787403	313766	269481	284286	547013	211429	80117	286234	611169	293766	89623	351948	71104	236234	54766	271948	443377	186364	375455	294545	87390	282597
36.0707	291169	133766	296883	164286	937273	305844	432727	308961	568052	244286	78312	309870	275195	175065	199351	153766	771818	308961	304286	322857	533117	226364	73805	289221	598701	288312	87766	315455	68299	254156	51195	261558	428961	189610	362208	286104	86753	282857
36.2657	298571	131039	296104	171818	1001039	323117	466493	302338	570649	231688	72883	338961	272727	163506	201429	165455	770909	312987	259221	352987	499740	217143	71987	302597	594156	277143	81779	328312	67948	266753	49727	253247	410130	176623	399221	303247	80364	280519
36.4607	304156	133896	307532	171688	1033506	344935	454156	277143	556234	240260	70234	334156	276104	158961	195584	173636	756234	345844	285455	334675	493507	223247	72325	290000	564935	294545	78494	356364	71909	282727	51130	254026	461429	180779	396753	300390	83299	311818
36.6556	304026	138052	319740	175065	1019870	354416	440130	239870	526104	233506	68532	330649	252468	164026	202597	167143	767403	347922	269740	271169	530909	229351	73000	274286	539610	316104	78039	311818	74909	290130	49974	256104	494156	166883	368571	310779	82818	294026
36.8506	302078	157013	318442	165325	987533	352987	392987	248182	507013	229221	65260	316494	238961	147013	210779	175325	719740	349610	266753	301039	551429	221558	76675	310390	538831	335714	72649	361429	75195	285974	53494	244156	488052	172597	386364	277143	80688	304156
37.0456	293117	141948	297662	160390	985325	331039	400779	256104	487273	218701	63610	283896	225584	155065	210130	168831	745195	353636	299091	271818	503247	218442	76000	331948	558571	324675	73117	378571	73896	297143	52325	234805	475844	188182	374026	312857	73792	294675
37.2406	294286	138182	290649	157532	966753	331169	392468	266623	466623	204416	62727	297013	219351	133247	221429	174935	747662	320260	290130	327403	558961	232468	73468	332338	579481	302987	73688	351429	62987	284026	53403	255974	438571	199091	341948	304416	69338	288831
37.4355	306753	145455	290649	151429	934286	340130	371688	252857	458312	210649	63675	315714	239870	150260	218312	183117	711948	332727	291818	324026	637143	247662	75091	328312	589351	297532	79312	314156	66818	282338	57623	262727	455455	191429	385065	305195	71234	266494
37.6305	300649	152727	283896	143506	910909	320649	375065	257273	447013	210260	66013	364545	232468	153766	201558	180390	662208	294935	268961	325974	626883	261948	76312	314675	553117	284286	76935	331299	69377	263506	60221	276234	436753	198182	462078	304935	73688	271429
37.8255	275455	163506	281948	142727	878052	306364	395065	247922	438182	205195	69260	367013	243117	142597	195584	188052	692078	270390	294026	351429	572727	263506	76065	311818	505325	263636	78519	294156	63571	259740	54909	261429	446364	211429	455844	313896	72416	263896
38.0205	281299	148831	289740	130519	861558	308052	420909	264026	450000	208312	74065	349351	238182	131429	185195	188701	701558	279091	364935	329351	557922	237792	71701	317922	505584	262078	81221	318701	60208	238571	52286	264156	412078	211818	416104	295974	72831	256364
38.2155	278701	145974	287273	125974	852338	315714	410130	275455	459610	237532	76390	348182	238182	136753	175195	190909	684935	317013	350649	305974	565455	224675	71273	318831	532338	291688	85896	338182	66623	274545	55675	284026	424935	195455	348571	274416	79442	285195
38.4104	279351	138182	267143	122078	838182	318052	370909	265584	447532	246364	74532	352078	249870	148442	179481	202208	631948	302597	346234	321688	538701	207532	73688	316234	559221	307403	77545	351429	74013	274545	60896	280260	475325	169091	358052	286753	73844	251818
38.6054	271039	124545	290649	114935	820390	329351	357403	267403	445195	230000	69974	360390	237273	161299	195195	207532	644416	295325	349091	309481	504156	209610	76584	279481	526883	283117	72130	352338	72584	276364	58857	300390	464156	175325	319870	251818	68312	271948
38.8004	272987	121558	307273	132987	787792	322078	369870	289221	453636	216364	62026	354675	276234	172727	192857	191948	656883	306623	319091	283506	525584	215974	74130	259221	489870	260390	70649	344416	64792	266753	50169	312078	438182	196364	315584	266883	63260	272338
38.9954	272208	123636	291688	121558	782467	317662	397532	279610	442208	210130	58312	310649	284805	159740	211818	176753	640390	277143	261688	303247	478052	200779	69688	279870	468571	264416	68740	353766	61571	258182	45416	287792	405974	204545	360649	270130	64065	264935
39.1903	271948	115325	279221	129091	801688	309481	386623	260779	418571	217662	59571	306104	266104	157922	194286	174026	665455	298701	256623	279481	412338	182078	63701	282597	475584	266364	65883	390260	60442	258701	47948	289351	415714	191558	352208	279091	64909	269091
39.3853	279740	112727	273377	123247	795714	295584	366104	253506	413507	228961	65234	335974	278182	153506	187532	184156	636493	308442	269091	255584	378701	188701	63195	320909	504805	267532	68247	415714	59571	253117	45403	275714	421299	181429	340000	250519	68182	275974
39.5803	277273	118442	280260	119740	740909	297273	359481	243766	407792	237013	70571	360130	268701	155195	183766	188312	622338	332987	266623	316364	400909	195325	64286	334156	524675	259481	61870	383636	63234	252987	42519	266494	423117	168961	348182	258312	64156	277403
39.7753	272338	126623	270390	123377	705195	297922	354156	244675	409481	231948	60857	335195	263377	150649	165844	200909	615065	296234	302208	298961	412208	238701	63429	295584	508442	269091	58818	362727	64091	238312	44506	278701	400909	177662	312857	294156	60442	260649
39.9702	268052	124026	261948	130519	729481	291299	347273	255195	408571	226364	53805	330260	237792	151818	165065	220909	656104	289481	279351	305195	415584	248052	54234	291299	513766	279740	61260	375065	59636	245455	44000	285844	391299	160649	348701	295325	56377	245584
40.1652	272208	113377	257403	130519	770000	297013	364935	279481	402338	228961	54429	324286	222208	146883	169740	231558	597013	295065	269351	303766	445065	239221	52714	289740	513507	270519	65039	387792	56026	234935	39325	292857	401818	143117	382727	327662	55701	279221
40.3602	279610	112987	258701	136494	750260	319221	376493	290519	382597	227273	56987	338701	216494	151299	158312	241818	609351	278182	250519	278052	434286	225455	57714	286364	466364	248961	73545	338961	56649	227273	36831	283896	407143	168442	390909	300909	59727	265584
40.5552	286883	124935	262597	143766	766104	335455	409481	281818	357922	241818	62532	313377	227143	155325	162338	247013	618052	281429	238052	259221	461558	235065	59338	277403	421948	240000	88468	345844	56987	235584	37701	262987	412597	162597	388052	339740	61844	280000
40.7502	291948	134805	244805	144675	791688	339610	430649	286104	361688	265195	64883	305974	226104	170130	173766	226623	611169	255195	236623	281039	491688	209221	55571	289091	441818	232987	96935	360909	61091	251169	39584	274805	445195	171299	355455	335325	58182	301818
40.9451	275714	128961	233117	160000	766753	322857	399351	266494	375195	281818	59468	344545	209481	162857	176753	213377	598052	262597	249091	293247	435195	235844	53662	272468	502857	246623	94649	358182	68299	259351	36623	290390	491688	178961	330779	320779	60286	295195
41.1401	260909	128182	233506	147662	750000	302727	391558	256753	369870	273506	54948	349221	187532	164026	171948	211429	589870	277532	236753	296234	379481	218052	58636	267013	558831	273247	88519	393896	62896	258052	41922	298831	505195	172338	330000	300390	60974	260649
41.3351	261818	130649	246623	129351	747922	291688	378052	255195	372338	260130	55974	351039	195974	173377	168701	201429	562987	280779	231299	306234	401169	219221	63948	276623	563507	286623	75584	370519	60532	250649	47779	278701	483766	176104	328961	261688	65065	270000
41.5301	257273	136494	241688	127922	735714	294935	364675	261429	370909	262468	59338	344026	193117	161429	153636	202857	551948	286234	246753	266364	403377	219481	60909	296364	517532	318052	69403	374416	65987	236883	48468	285065	462597	179610	315065	280130	68714	283247
41.725	262727	145195	247922	126364	697403	302208	351299	257532	365195	279610	60364	320779	200909	158052	156623	206623	544416	306234	273377	278182	446104	201558	59571	301299	504156	329740	64506	349610	66818	255065	45558	293896	424156	187013	293377	265974	66013	293377
41.92	272468	141169	268442	122338	658831	304545	337792	261688	352597	302078	61208	339740	198571	149091	148571	232338	526623	263636	298571	248052	467013	219740	55727	304675	468831	304026	63623	335325	65442	258831	44922	309221	431818	179740	258571	262597	59935	301818
42.115	265974	144675	254286	118312	638701	303377	336104	276883	348052	290519	61740	350909	178182	133636	149091	227013	524545	283636	280260	271688	398701	231558	54740	294026	458442	308961	68377	368571	65909	279870	44364	329481	450260	181169	270260	256494	57208	304416
42.31	260779	147532	251039	124805	628701	291429	336104	279740	343507	278831	65623	341948	175325	142078	148182	246623	547403	290260	209870	283636	407792	246883	55987	288701	478442	347532	68182	368312	58792	247922	45675	294416	424416	178571	258052	246494	56766	291558
42.5049	278571	144935	251429	127143	614156	276883	371558	279351	328442	282727	67753	321688	185195	150649	151948	256104	551558	282857	253247	268571	371429	261429	53364	284416	490649	363896	61351	377532	53286	253896	47649	296104	410519	179740	270260	258961	53935	288831
42.6999	255325	140519	250130	125584	636623	261039	358831	274545	312078	279481	64701	309351	184675	150519	147143	229610	542597	261948	250000	295974	384156	275065	50571	287403	507792	351169	60117	365455	54247	288182	50026	311948	393636	193247	276234	277013	58169	271429
42.8949	245844	136883	234416	117403	652727	244026	338182	276753	306364	275974	65273	314675	188961	159740	141299	210519	548961	288312	234286	308571	417792	291299	46013	299610	551558	354026	58351	369610	53169	275065	48909	305584	393766	193636	292987	278442	54481	264545
43.0899	252857	141948	232597	118571	659610	250260	327143	298182	302078	269870	74442	308442	187143	153766	150130	225065	551039	278312	251558	279091	418701	284545	43364	324805	568961	373507	57623	372338	57896	247922	44675	296104	378442	201039	291688	290779	50481	231948
43.2849	263377	144545	240649	127143	665974	252468	343896	309351	282597	280519	67156	302857	176623	172468	154416	231818	546753	264026	249091	322727	440390	278831	46338	317403	567013	382727	54922	398442	59169	248312	43247	277792	384026	204416	302338	301948	45325	279351
43.4798	268961	137403	228182	132987	681688	249481	373507	290000	298831	281169	54922	335584	172597	169091	169221	219351	517403	259221	238961	318052	425584	268052	48000	321948	543507	356234	54130	380390	61403	218701	40662	271169	376753	202338	285195	308961	46390	281039
43.6748	252468	133636	221818	126104	646494	246753	375974	299870	317662	272987	51922	340130	170260	156104	167403	197532	539351	253377	238571	292208	454286	254416	51351	345455	506104	350260	60805	373247	58688	257013	38234	272597	352727	182338	286104	317922	51078	291039
43.8698	250130	128182	216753	127922	591169	244675	357143	297143	313896	293896	50130	359481	182208	170130	170000	179351	547922	260649	235195	298571	478961	256753	52727	348052	489740	352078	62727	345455	58974	279610	38065	243636	364675	177143	283636	308052	51481	283506
44.0648	244805	122468	219091	115195	562338	245844	339610	286883	316883	308182	53649	359870	173117	178182	164286	187273	504935	279870	241429	318052	493896	255325	55377	314156	497662	357662	65273	350909	54364	280130	36182	228831	360779	166104	259221	301039	50078	276753
44.2597	230260	119221	211948	98182	562468	269091	320130	295065	326623	306883	56584	353247	174286	175844	171039	196623	495325	273636	214675	308182	430390	257922	53584	290649	486104	378442	60883	343636	52260	265584	35468	236623	370130	175065	256883	299610	48156	268701
44.4547	232987	123377	204805	121688	586623	275714	275325	290000	328442	315065	58727	345844	197922	172597	168961	209870	505974	245065	228312	270909	398052	250909	47234	303117	410909	406364	58013	302597	50766	264805	37364	269351	396883	183117	251039	274545	43013	267403
44.6497	219221	130260	211169	121299	641818	268701	249610	287403	329091	335195	51870	344935	187403	147273	176883	200649	480909	245714	228831	331558	387403	272987	44922	304286	358961	400260	51182	327662	54597	241429	45091	285455	430390	176883	240390	261039	41000	269481
44.8447	211688	134026	205065	116494	655195	246104	252987	305195	332857	330779	48000	330519	189610	171429	175065	194156	450390	259870	224545	345455	394416	239221	46091	303636	347532	373377	52182	315065	52974	218831	51649	296623	433247	178182	269740	286364	48455	309740
45.0396	217143	127403	189740	122208	614935	244805	279351	307532	340260	314545	52065	309610	193766	168961	174026	194805	422597	264805	219221	380779	363507	241948	46636	298831	366234	345455	53117	337532	55870	244935	53182	280519	398571	177013	300260	301039	50078	320519
45.2346	217403	123117	185714	124286	592208	242727	300519	325455	344935	339870	55662	332727	197792	173896	174545	195584	434545	265714	249351	339091	332987	252727	45753	307792	379740	352338	52338	346623	57909	280779	50545	292208	351299	163247	311818	288961	48805	312078
45.4296	211039	120260	196104	122597	539740	226623	323507	340909	340779	377922	59156	349091	180519	187143	173636	206753	456883	268052	224935	345974	321299	238442	45584	309481	375584	356364	50922	355325	57169	281299	46481	314286	307532	179091	287532	291299	42688	294026
45.6246	215584	113636	211948	117403	508052	223247	297662	334805	335714	387403	62195	376104	180000	184805	155455	203377	440519	282468	241429	389091	310000	229221	46494	303506	373507	342078	48442	299091	60260	278831	46260	322597	328831	180909	244675	271688	39571	288052
45.8195	223117	111558	207662	109481	540000	224545	303896	327532	344286	392987	61519	383766	179351	167013	152338	216364	469610	284416	201818	362208	284416	236364	44805	283247	389870	354675	50208	287143	58455	260390	50662	315195	348182	178052	242857	276883	41182	293117
46.0145	232468	110909	192727	117273	545065	221429	336623	333117	339740	405325	61013	405195	172078	169870	157013	200519	497403	294675	242597	378701	359610	239740	43740	287403	433377	384156	56753	281039	55805	273377	47234	314156	393507	180779	261429	311429	43195	286234
46.2095	231039	117922	188701	124156	532987	216104	348442	338052	324675	399351	56130	358052	189351	173896	159740	202597	486364	271169	212078	314805	351169	233766	40195	280519	459221	391299	63792	299740	54558	290130	44610	284935	380260	191429	237792	297662	39896	284675
46.4045	228571	122597	205065	119610	528312	219091	379610	367013	302468	376883	51208	305844	187273	167662	148961	213117	478052	274545	212987	338442	355714	222468	42091	276753	475065	387922	66727	315065	50727	290779	41065	264286	350649	216883	236753	285844	43571	300649
46.5995	226364	125844	200909	137013	497143	222208	408312	364416	290390	358052	53364	330000	187662	142468	147792	200649	504156	276623	205195	324675	379481	209740	50831	291429	456623	388831	67883	323766	46052	268961	39325	268831	339610	190519	236364	304286	45701	299870
46.7944	222597	130909	192078	147662	487922	224675	424675	334935	293247	351948	54481	358831	172468	165195	142857	198701	516364	262857	199091	290519	361039	229740	55052	256364	430649	387143	64792	314675	50273	264156	38273	289870	320909	174026	236234	274675	49506	295455
46.9894	214156	119221	178701	157662	500390	231169	373636	314286	285325	328571	51831	381558	175325	164545	140779	198052	472727	262468	221948	335065	359091	254286	53597	283377	395455	402987	60494	316234	52416	255065	37455	299740	304026	171169	230000	280000	45779	287403
47.1844	202857	117273	190000	152597	532987	225584	334675	340779	292727	311818	51182	371169	167143	148182	134026	186753	428831	257922	227792	332078	356234	241688	49338	328831	372727	424675	64247	307143	54364	257792	36130	305844	300519	160000	248442	297792	46494	312208
47.3794	202857	130260	196104	130519	554416	217662	350000	364156	294156	294156	47208	375195	170909	148571	122208	194545	444935	263117	170909	394156	366883	247662	50805	317013	381818	419351	61182	345844	53870	248312	36935	308701	286623	167143	245065	268701	48610	345325
47.5743	195714	127013	188571	113247	561169	216234	327143	367532	288052	305325	42455	377143	191169	159610	109091	208831	454805	234416	184935	361818	331429	237273	49792	292597	378571	398701	62571	327662	51545	258442	40844	283117	276104	158442	253896	297273	46364	316104
47.7693	192338	112727	179091	112727	554156	223896	316364	371558	286883	320649	41987	388182	172987	165584	102987	208182	436623	257662	180130	345325	308831	242987	42844	283377	371039	424286	57922	306364	54506	255714	44351	299610	270260	148961	264935	349610	44143	317403
47.9643	208831	108571	171429	123506	553766	223766	309740	371169	295065	320390	43052	374286	192208	168571	108182	199221	379351	252338	189221	369610	290519	274026	37675	324156	366753	431299	53182	320000	57377	267922	45727	324545	279351	169870	281818	345974	41883	362727
48.1593	220649	112208	166234	129740	566623	245714	348052	341558	297792	339870	41000	359740	162727	173506	116364	208052	384545	220649	190130	315584	270519	263766	37818	333896	360260	438571	50792	337013	54883	267013	41987	326883	287792	173766	271039	320000	42312	331039
48.3542	219870	112857	157662	126753	561299	275974	375325	334026	286364	348442	41883	376753	172338	160909	125325	185195	415584	238701	191948	302468	318052	286104	38117	363377	360909	462857	47351	335195	58727	257922	41325	323896	288182	168961	261429	320779	39909	301429
48.5492	207922	110779	162468	121429	554416	299091	315584	345844	289610	348312	39688	373247	187403	163506	122987	163896	414805	241429	192727	338961	321948	299610	38662	369740	354156	481039	42532	329351	54558	258182	40481	313896	304805	167143	284675	324545	40208	308312
48.7442	207403	107013	182208	122208	561169	290649	279870	336623	288961	342208	39299	364675	165065	182727	110779	167273	396364	258052	203117	373636	291169	290909	39727	359351	347143	472727	40208	372597	49481	248831	38987	306883	312078	179351	331039	313896	38831	312727
48.9392	209351	110390	177662	115325	512987	278571	267662	311558	265584	345584	42377	352078	155714	176234	91558	191169	355325	239091	191948	345455	297013	298571	34039	372597	350519	464805	37896	355584	51494	231948	35247	320130	344805	208571	326364	304545	38130	331948
49.1342	210000	118701	177532	112597	443507	271169	255325	284545	247143	345844	42623	361299	177662	181688	85195	204416	353636	225714	156104	347273	296104	297013	30416	370909	341948	466104	35078	363247	49117	237013	31299	334416	344156	211429	310130	303247	36169	342208
49.3291	198961	128052	185584	127273	402727	271948	251558	277792	236364	310649	36584	375714	178571	179351	87143	200649	355714	233117	159091	366623	257143	323507	32364	357792	335325	442857	35987	378961	45117	237013	29468	319351	331818	203896	289091	307403	39208	351039
49.5241	200390	123766	177792	130909	396104	267273	271429	303117	221169	302468	34455	370519	177532	187662	94545	208442	342338	235584	159481	392987	225714	319351	32247	320390	321039	438312	34532	375325	51675	231299	29883	311039	295065	220130	283377	328442	36727	403766
49.7191	211429	114805	169610	126494	377662	274416	298312	337143	246104	319221	37532	365714	173377	187143	94416	226623	363636	246883	116623	377662	192078	290519	30974	320519	319351	412987	34519	359221	48922	259221	29299	308442	286494	191429	230390	333117	36000	380260
49.9141	210390	111818	169091	133247	357273	280519	285714	329870	263896	314935	42325	400390	160260	185065	90649	214286	349091	238052	143247	386364	201299	287662	29636	341688	334026	403507	34468	340779	53727	268312	28143	318831	282727	197143	216104	334935	34351	364545
50.109	222857	117143	168831	133247	350000	294675	230909	300909	257792	306753	45974	428701	144416	181299	92468	220000	356753	248442	135325	350130	193247	288571	29883	353896	344416	418312	36506	313377	62571	260260	26519	316104	268442	197532	217013	350779	31325	359091
50.304	221558	121948	161299	131558	357532	295714	210390	300519	252987	307403	45532	434545	147143	187143	84026	222597	352727	260390	138182	375714	193636	290000	32597	350519	332597	429870	40039	358442	63026	263896	28117	317403	261948	196364	201429	322078	31156	356883
50.499	208442	116364	168442	123896	364286	292857	186883	318571	256623	278571	44312	446364	151688	178052	86883	234026	375714	233377	154545	356364	191429	280130	30195	349610	311688	445974	42104	394675	54610	288701	26688	343377	238831	205065	231818	344286	30065	408442
50.694	200779	123636	182078	126753	359091	292468	187532	331429	269610	268961	36247	460260	138571	204156	88961	228571	401429	269091	149091	408961	189351	289221	26649	324286	318312	421429	33753	425974	52584	297013	25987	343507	245325	192208	244156	366883	27597	437922
50.8889	190649	130130	176364	136883	334156	298961	172857	334935	269091	264805	32506	459481	129351	195714	83506	219610	430779	258831	152987	401948	197143	275584	26351	319740	310649	382727	28961	432987	49506	288052	28974	348831	240519	204026	221558	350260	28506	432857
51.0839	180000	127273	169221	130130	301299	299481	175584	321558	263636	252857	31961	486364	124935	207662	80000	242078	478182	270260	122727	400000	220260	286883	27961	304545	294545	371558	29870	466234	44636	284416	30234	374805	233506	211299	200390	351818	28442	452468
51.2789	186364	118571	169351	131688	276623	305195	151429	294026	259091	249870	33597	504156	155974	189091	82208	229870	424416	266883	148571	382987	192857	299870	26506	320000	276364	380000	30558	484675	47818	299740	28831	376493	230000	203766	207792	386883	30156	484935
51.4739	185455	121429	167532	128961	266883	318961	155195	304286	250649	267403	31597	483636	152987	177143	75584	210649	410779	281688	124675	429740	171169	301299	22091	338831	253117	424286	30558	464286	46844	315584	26442	381818	231558	207403	220390	347403	30779	441429
51.6689	178312	125974	161948	121039	268442	337143	161039	321688	239091	264416	28403	484026	139481	202597	72338	224935	403377	294286	128052	411039	187273	275195	21104	323896	245195	404545	27325	490130	44870	323247	26571	375714	244545	207922	214675	353507	33182	466623
51.8638	177922	131558	161039	110390	263636	343377	180519	336623	239481	248701	27260	508312	116883	218052	80130	232727	358961	281039	143506	399091	190649	290390	20455	317792	257532	396623	28078	463377	45481	367532	24831	369481	254545	201169	189351	367662	30857	441688
52.0588	187532	133247	155714	110000	247792	352857	176364	350260	235844	242078	28182	483117	141169	226234	81558	231299	355714	269740	125065	391558	178442	311558	20169	313766	277532	389610	30013	457143	41675	332078	25831	358182	262338	199870	157532	324805	31130	441299
52.2538	179870	132857	158312	127662	246883	390909	160260	337662	224675	259481	27662	477013	126623	212208	87662	258701	380130	268701	141818	354805	211429	303766	21377	326753	267792	390649	28260	486753	41351	338831	26416	376883	273636	204416	160519	348571	32455	460130
52.4488	178961	132208	168831	146104	256883	410260	148312	312468	217013	284286	27545	462857	151818	225714	87662	286883	383247	265455	127792	365195	202727	326753	24351	340130	248701	370909	29714	482338	41169	383377	29494	365974	258571	218442	180779	337403	35935	473636
52.6437	176494	145974	164935	142727	248701	390130	140909	314286	227532	276883	26169	430519	139481	254286	81039	276104	362857	259091	123896	365455	212208	318052	25442	373247	239481	355714	31208	480390	44156	366364	31260	374545	255455	224935	196623	330649	32870	474286
52.8387	168182	159610	155974	135714	235065	365195	140909	306104	240000	267273	25844	439481	139870	257013	83766	263377	390390	251688	132987	356623	184416	312338	26221	342597	233117	349351	31506	504026	44571	350390	32442	371558	258571	212338	177662	333766	30039	507532
53.0337	161429	169610	149870	137662	227143	351039	132987	286364	241299	294675	25831	448961	129091	265974	82597	254416	352338	257013	129091	341299	197792	299870	28104	341039	230390	355325	30026	493636	44662	369091	31234	379221	229610	228052	180519	346234	29974	460519
53.2287	155584	164805	152208	134286	226494	355584	155195	280519	237922	293377	24468	468701	124805	272078	80130	241948	327273	279091	118701	371429	204026	302338	25662	343896	244935	376493	32182	505584	48234	384156	29052	390260	227273	232078	196494	369610	27857	474805
53.4236	139221	149610	144805	145844	219610	357403	172727	279740	220390	271688	23506	470260	145195	262078	84416	250000	340130	292338	126104	404545	191299	321039	25506	332468	254545	375325	29623	444545	52182	381299	28260	391558	232078	224675	186883	379481	26844	453507
53.6186	130130	137532	150000	142078	197013	344805	161299	275844	222338	263506	23766	461429	132468	288961	86234	273377	335844	262338	141169	390000	204026	341948	25169	348442	269610	354286	26779	464026	53584	380909	26922	384156	244416	231688	175844	383377	27831	384156
53.8136	132857	145065	157143	125065	179740	336493	144156	269740	231558	266494	24896	462338	130000	284156	85065	270519	336104	245195	129870	376623	188312	306623	25429	370519	276753	387403	24286	452078	59857	367662	27857	369221	256364	226104	158571	393247	27987	371688
54.0086	133766	152468	156623	117792	174416	327922	143377	260909	220779	272857	24455	459351	120649	285325	77792	280260	297403	273896	132727	361039	172857	283766	23494	367403	270000	425455	26935	470649	55013	345195	29636	386493	249740	241299	170000	365974	26390	358961
54.2036	127532	156234	138312	112857	180649	328052	150519	257792	206494	282987	24169	473377	117143	262338	77403	274026	294545	274675	135844	373896	168052	269870	22312	374156	276104	414805	28506	462208	48208	371818	30221	410909	242338	240000	177013	365714	24052	374805
54.3985	124156	152208	129610	111688	187792	361948	158831	289481	210519	275714	25091	466623	127532	265455	76494	251818	298701	276104	112468	369740	167143	298442	22013	366493	277792	402597	27169	461818	47260	386364	29597	405325	244675	241688	177143	382987	24922	400519
54.5935	134026	146364	134416	108442	182078	378571	157532	274156	218831	273896	26468	446883	107532	299870	72338	228182	296494	256883	126753	344545	172727	287922	23143	336104	287662	403507	27584	462468	43922	400130	26948	385584	248961	243247	201039	407013	24377	476364
54.7885	138831	144675	126753	109351	181558	382338	153766	268182	232338	276234	31545	484805	105844	284416	88442	220779	291688	264156	131948	376623	198312	295974	19377	330000	282338	440519	26792	435714	40935	387792	24753	391429	242208	233766	205325	421688	26143	425974
54.9835	145195	140260	139740	108182	189221	379740	160779	290390	214416	275714	33584	507273	106364	267792	94675	256104	320649	266364	126494	400519	201688	302338	19844	341688	274416	480649	31247	422208	42039	413766	25416	389740	221818	229091	197662	417143	28052	425844
55.1784	138182	139481	136104	107922	198052	363766	176234	296364	205455	283896	31026	494545	136234	258312	107143	293636	315714	298442	137403	402727	181299	293117	21221	385325	272727	469351	29987	391818	45571	402208	25597	370260	206104	238831	220130	444156	28649	419351
55.3734	132987	148571	122857	95714	208442	367143	167922	292468	212987	288052	24870	511169	132597	280000	100260	300779	327273	311039	135325	414156	182208	313247	21273	376753	277922	473507	26117	391429	41792	402857	25247	405325	204545	232078	192727	433896	25325	420649
55.5684	128052	152597	123896	100130	208571	364286	169221	300390	219610	315325	22338	521688	126234	316494	92857	282208	307403	309870	113247	400260	159351	348831	20390	353766	277532	454805	24065	345844	40506	419740	27494	392078	203117	217013	193896	420519	24455	436364
55.7634	127013	154416	120130	84286	213896	365714	164286	292597	213896	313766	20519	511948	127662	332857	91688	265325	310260	341948	133636	364675	182987	360519	19844	366104	275974	447013	27442	377013	40818	412468	27390	372987	202727	222338	196494	448312	28818	419351
55.9583	130779	167532	114805	76104	224805	353636	170779	291039	224935	317013	23299	502727	120000	307792	75325	284286	310649	351039	103636	399221	194675	346104	18234	364675	275584	468961	27299	438182	38208	425195	28247	377662	216234	212078	197532	427922	28740	444416
56.1533	135974	168831	120779	76753	232078	334286	172078	292987	229870	341558	23584	493247	122208	283896	72597	278571	281429	344026	123896	393896	195065	360000	19740	358052	276104	483377	26377	434156	35558	422857	28312	396883	214675	236623	167273	378312	30909	404675
56.3483	132987	165844	115455	98571	210649	345584	158182	284545	229091	352208	22961	493377	132338	254286	73506	290649	268052	367662	123377	402987	216753	380130	19701	380390	289610	493507	29519	483247	35766	428831	28442	413766	219740	233766	175325	384805	32558	465325
56.5433	129221	148442	113896	113377	192727	355065	159610	306494	218182	352208	21623	481299	125584	254286	74545	264286	268182	336234	104935	387403	241948	373247	20766	382078	299481	515844	29948	458052	36974	481948	26195	432727	200909	235584	179351	412987	30208	433896
56.7383	134935	148442	102208	102727	189481	370260	165584	303636	207922	367143	21416	483507	114286	261558	72338	241688	262208	336234	110779	384026	235325	345065	20883	383507	299870	520519	29506	436104	36429	489740	24195	405325	201039	234416	180130	404156	27545	447662
56.9332	134935	145584	106883	98182	186883	385455	157662	294416	198182	368831	20558	504416	109221	281039	81039	262338	260519	327662	119221	407792	227532	374286	21779	377662	302338	518052	26013	458442	38338	494026	23351	388442	195974	236364	182208	397143	26455	451948
57.1282	131169	140519	99221	100779	177922	377013	145844	273506	203766	368701	19779	510649	119091	294805	81558	270260	269610	353766	127792	423117	227922	363247	25481	380519	293117	512338	26013	438052	40234	474286	26584	370649	196494	229740	169610	395195	27390	441818
57.3232	124156	142727	100130	97532	174675	344545	128701	260000	206623	377013	19987	511299	114935	274416	79870	254026	322208	345844	110390	402078	211688	337792	24286	402597	276753	509610	26610	454805	37234	432338	28325	392727	200519	237013	179091	391688	25792	451688
57.5182	130000	152078	113636	98182	174545	317792	135455	295325	219610	378701	20221	530390	108571	274675	78182	255974	309481	354416	144026	425195	231948	359870	20584	427143	281039	508701	22455	499740	39571	430390	27468	405714	218312	241169	196364	404805	26740	437013
57.7131	128961	161429	115714	115065	180390	307662	147403	315844	218182	387792	20325	572987	108442	264675	76753	288182	300909	377662	143247	412078	211948	369221	19623	417922	274416	493117	22857	468442	37571	458571	26545	415844	212208	234935	201299	433507	25506	454805
57.9081	131039	176753	110779	124156	172597	299221	147013	331948	211558	406883	20130	564935	103506	267273	67143	307922	307273	394675	112857	432727	207662	364156	20039	381688	255844	494545	26078	486623	39195	490909	26416	430130	206234	236623	198312	413636	28208	466623
58.1031	135844	167013	119221	120519	166753	298701	137013	344156	212208	422468	20494	561429	108442	287013	73896	338182	274026	404675	128312	435065	263377	352597	19766	384416	259610	508442	28506	453117	39338	494805	29519	430000	224545	254805	180130	443507	27481	453247
58.2981	129740	166753	114026	99740	170260	300519	154286	348442	230519	423636	19870	576623	129870	298182	85455	342857	282857	361039	119091	398052	231818	339740	19468	384805	285584	505714	29922	419481	42623	479351	29442	432338	226623	252727	173636	467013	27558	441558
58.493	125714	160130	116753	104026	169610	298182	152987	352857	250390	419740	19857	583247	126623	276623	81688	336104	269740	380519	116364	419610	232857	366883	21961	415065	276494	481429	30156	379740	43870	494286	28143	413507	216364	233247	169481	494286	28299	466364
58.688	119481	163766	109351	111688	164935	291169	136883	365195	262468	446364	20325	562338	133896	253896	78182	350390	279870	412208	120779	425844	213506	332597	21649	410130	268442	463766	25182	393507	40130	450130	28545	415584	239351	232338	171818	507662	25455	480000
58.883	120649	152987	105455	113247	169481	294675	148442	346364	270779	443247	19623	517143	131299	310519	81429	341688	267922	388571	129610	437143	236234	341688	19870	436753	249870	418052	22818	419740	40481	437792	27597	434545	236234	242597	175065	514805	23909	464026
59.078	127792	155195	106104	120390	167662	310130	160779	325714	261688	427013	20247	554805	118442	304286	86753	323247	279740	403247	119870	491429	230649	367273	20948	390909	236104	392338	22675	437662	39247	454026	24701	447273	229610	254675	164416	488182	26740	476883
59.2729	131169	173247	102338	123117	165325	321299	148961	319221	250260	419351	24896	565844	112597	287143	79481	328571	260909	428442	121299	472727	205584	353766	22130	387143	237792	404935	22935	430390	39143	472468	23870	446234	242338	265325	165195	482597	26740	508442
59.4679	133506	176104	103117	119091	170779	334545	133636	361299	250649	417273	26325	554156	123117	304805	83117	328571	254545	426883	128571	449870	202987	358961	21753	406234	251039	424935	23831	388182	40247	484935	23792	388961	238442	251948	174156	476753	26234	468182
59.6629	136623	183896	101818	116234	176234	340000	139481	394545	267532	432987	21494	564416	128442	294935	84935	327273	269610	426104	116494	430130	200390	347532	22156	417662	257143	420260	24351	391818	37156	472597	23870	403636	217662	248831	197013	461299	26844	501169
59.8579	140519	194286	105974	132727	173896	338831	160909	400260	267143	455065	20610	570130	107273	297403	76623	364545	257532	418571	116234	394675	194416	341688	23429	475195	244156	434935	22247	430649	37078	467792	22506	426364	217143	261558	185455	410390	25364	510909
60.0529	142468	208182	103377	127403	170649	322727	178571	395584	253117	462727	18987	559740	117662	299610	82078	379481	249610	394675	110130	393896	167532	323636	22948	484675	232597	433896	22571	422338	35727	472468	20584	453117	209481	286753	162208	429610	26117	510649
60.2478	150260	204026	110130	135844	167403	292078	169091	377013	238961	462338	20351	529870	124675	308701	87143	366753	262597	379610	132597	401039	170779	360390	22065	456753	236234	426104	25000	452208	38987	504545	21273	453766	200909	301429	179870	427662	26766	527403
60.4428	138831	200390	112987	144286	155844	262987	162208	392727	232468	452597	22961	559481	111299	328701	86494	338312	253636	400649	125455	430260	211948	391948	20870	473766	243766	421688	23442	455974	39727	461299	22260	462078	201558	282987	147662	442727	29675	515974
60.6378	128442	194545	109870	137013	152987	252338	169221	390260	231688	454675	22156	571688	121688	310909	78571	332078	247662	422597	114935	414286	209351	397532	21571	482338	243506	434545	22935	447662	36597	454805	22221	442468	202208	303766	148571	440000	29143	564935
60.8328	127922	188961	109221	131688	158442	270130	157013	364156	237143	465844	19312	599221	113896	304545	80000	316883	262468	415065	124026	386753	224286	408312	22870	461169	248701	466753	23325	454805	34675	442597	23312	431818	215844	283506	148182	431299	27727	582338
61.0277	129481	199740	105325	139221	160260	305065	150519	365065	231948	451688	19364	582727	129870	293896	73636	334156	282727	437403	101429	361688	239091	422078	23078	455974	265325	508442	25429	466493	38390	475584	23351	449091	213117	278571	179481	452468	26481	536493
61.2227	128831	211818	103636	143766	166753	303896	132857	390779	222727	472468	20260	546104	124026	322338	72727	352338	299481	453766	102857	372468	232338	419221	23416	455844	266753	517403	26506	479481	39701	428052	21065	449221	220519	294545	170390	509091	25896	563117
61.4177	126883	210130	110390	155974	171169	304935	143506	433247	224935	482208	19364	540390	124286	330519	77532	375974	321169	449610	121818	373896	209870	421299	20948	449481	269740	539870	29623	493247	38000	444545	20727	452727	214545	288571	207922	550649	23649	568052
61.6127	136494	189481	118571	167922	174805	317143	148831	423766	229610	478831	20481	553766	115714	355584	78701	377403	286494	417403	110390	386234	219740	454545	19416	448571	279870	543117	28026	492078	36506	448312	21182	477922	215714	320909	197922	518312	26494	550390
61.8076	150390	184156	115455	164286	182597	321169	147792	396234	211558	465195	21039	561299	116753	350519	86104	357662	279351	451299	104675	408571	198961	444026	18623	423117	284156	530130	22234	444545	39429	449481	21571	465455	225714	323507	206234	508831	25922	535844
62.0026	145844	175584	114416	157662	192987	331558	166753	404156	197143	458961	20532	564675	122468	353896	79870	324026	303636	456104	100909	414026	173247	414675	17987	428571	308182	511688	20870	443117	42260	451948	21091	464675	248312	281039	180260	498442	22714	504416
62.1976	145974	168312	104026	157273	205065	343896	181299	416753	204805	460390	19143	574026	139221	373636	77013	323766	299610	470909	110390	472468	166104	421169	17909	482727	311429	498052	23481	485974	43299	446623	21208	459740	240130	291039	197792	466234	24870	522597
62.3926	135974	172078	103377	160390	209221	336364	163636	411429	217143	462208	18195	580779	128701	364026	73766	351818	338571	463247	93766	450130	186623	392338	16468	499351	304675	512987	23208	516493	41104	454416	21779	434545	217792	307013	186753	499091	30000	517662
62.5876	121688	181688	102987	169351	201299	323896	143247	410000	218182	493636	17701	605065	110130	361818	79221	373507	349740	462857	106753	457922	170260	407922	16818	465974	279481	501688	24260	558571	39182	463247	21597	431039	206883	299221	165195	527792	29974	551169
62.7825	119870	183377	104156	182208	202727	319091	146234	393896	209221	506753	19130	575455	127922	371429	84416	374286	349481	452208	106623	387143	174416	439740	15818	488961	265455	512078	22338	518182	36273	478961	22364	446493	211039	287662	150519	518961	28818	574935
62.9775	132727	182208	98831	163766	196104	315065	151948	422597	212078	514416	20364	556493	128571	381039	89610	397013	360260	430260	107922	396234	187143	429091	16831	489740	243636	520779	21974	497532	36519	472078	23039	458831	224675	288442	154286	527143	25558	544416
63.1725	129870	168961	101688	162078	183117	315584	145714	460000	217013	508442	18195	543117	124026	370260	81558	384805	330779	474935	105455	380130	179870	366104	18455	513896	231948	508701	21039	534416	39701	447532	22468	473117	209481	300260	165325	488961	22948	500260
63.3675	127273	174416	111558	165584	179481	314935	149091	468961	223506	510000	19870	548182	120779	359221	81039	382987	318961	450519	122078	399740	199351	379091	16727	487662	223766	485584	18844	517013	40532	424935	21636	487792	204675	279481	155714	474286	24039	500519
63.5624	126494	170260	106234	167532	178312	314805	172078	462727	231688	506364	21662	536623	119870	321039	82468	408701	296883	436234	110390	384805	181558	359351	16390	481558	224545	480649	19481	539091	40468	484805	19377	512987	188052	268442	147532	493507	23286	548831
63.7574	118571	164545	105584	177662	180000	310779	180260	455065	243896	493507	19649	575065	113506	314416	82727	417532	288182	410000	101299	450909	176104	390649	18403	518312	229351	492597	20273	524286	36532	486364	20532	479091	201299	252597	168701	528831	25312	580909
63.9524	117922	165584	115455	194286	178961	302208	188052	435974	242078	510779	19584	617143	127922	354026	87532	397922	291299	426623	119481	435455	202078	365844	17416	537013	226753	499091	19727	525714	36468	502597	22701	495974	210000	278961	213377	459091	25818	540390
64.1474	128571	172987	119481	199351	169091	310390	166494	422338	221039	512208	21299	616883	120779	372468	84935	384026	257532	439091	104935	444156	191688	375714	16974	561818	242727	532468	21312	535714	38221	498831	23610	478961	217143	287662	199091	467403	25286	564545
64.3423	118831	179610	113377	194416	167143	296883	136883	394935	240000	538571	20390	600909	127922	353507	83636	374416	259740	428442	116753	447273	181299	400909	17234	529740	252727	572338	19403	525325	35831	476753	22805	480390	211818	289481	175455	483507	27117	592338
64.5373	114935	182597	113636	201429	167273	280390	132857	380649	252597	546753	17286	640130	133377	330779	79091	359221	285455	399221	110390	464935	197662	406753	17065	552338	250260	601169	17494	539870	34558	470260	21597	522208	197922	306753	162987	494675	26870	620649
64.7323	118571	187662	114805	189091	167273	291299	137143	378442	243896	535844	20455	623117	134935	375714	66753	350130	296364	396104	114935	475974	162857	414935	16442	575325	231169	623507	19143	581688	38325	478961	23857	552597	190649	293247	175974	484675	25208	626623
64.9273	123117	188442	111558	180390	178312	307273	134545	381948	234545	535065	22104	600909	116364	334675	62338	332857	306364	431558	130519	445974	192597	428831	16831	527143	225974	635584	18429	571039	39065	462468	26481	538052	207403	278701	169740	492597	24221	588312
65.1223	120130	181948	111688	188312	189870	314026	144286	364416	212597	544156	20052	563507	118052	333507	69221	322987	347273	426753	98442	466493	198052	425455	19597	473247	232208	638701	19390	535844	36506	449740	26922	562597	210519	247403	196753	476104	24545	573247
65.3172	115844	194026	112468	175195	190000	331948	145065	360130	222597	553507	20455	526753	104935	331688	73247	366623	336753	434545	112338	400779	193766	413896	20662	512857	242338	660130	18078	485844	37156	405974	27234	572338	197922	239091	222727	502338	25351	634026
65.5122	114805	206494	113506	171948	181818	342857	151169	352468	230260	574416	21078	548831	110130	363247	70390	384675	339870	395844	104935	381429	184545	418701	20026	505714	237273	665065	20364	457532	35169	434805	26649	577922	195714	276623	187792	501039	25273	650909
65.7072	127143	206494	113636	163506	180260	348182	156753	347273	228701	576493	18364	570390	117922	407922	72857	397662	327013	428831	123377	455714	170390	432727	18610	512468	240260	669091	21922	481299	32805	439091	26766	546364	230390	278052	172338	492857	25727	664156
65.9022	130779	213766	104026	184286	179610	358961	155455	364935	228312	555325	19740	587273	114416	420779	69351	347532	284675	446883	107013	388182	153636	436623	17273	490000	258571	662078	23260	522338	39221	502857	25623	505195	223377	305195	162727	497403	26104	649740
66.0971	127532	222468	108442	207403	188052	375714	158052	391169	211169	543377	19688	567922	126494	401039	82078	347792	293117	483766	113506	433896	159091	470390	15636	460130	261039	646364	24455	481818	40688	537143	26675	488182	221039	298831	153377	512987	23519	634026
66.2921	126104	230649	116623	199610	190909	389870	158052	384416	206623	558312	18429	551169	147273	421558	77792	350390	280130	460779	104545	418961	172987	484545	16455	472857	271039	642597	21104	484416	41766	571299	25558	496623	215974	306364	156623	488312	25935	655325
66.4871	127792	212987	119091	191948	190390	394935	164156	397792	210000	561429	17571	603247	127273	407403	90260	344805	282597	465714	117922	432597	188182	468442	16000	510130	284156	660390	19273	525844	41766	536104	26377	509221	207792	289610	152727	533896	25623	655455
66.6821	136623	195974	114156	188052	184935	392078	156364	424156	232468	585065	18273	644026	120390	394805	88571	331169	294545	469870	120779	414416	194156	468182	16065	478961	293896	687013	18312	518961	44818	517662	25766	551948	201948	314675	154416	552987	25558	607273
66.877	139221	201948	119351	193896	172857	381429	159870	417143	238831	578052	19779	683247	130000	437013	86364	339740	332468	439740	117273	382208	186883	442857	16532	505455	289870	705974	20844	536364	42532	552468	22922	566104	191948	307922	167273	563896	24987	641818
67.072	128052	201558	112468	200260	171429	381299	160909	390519	224545	562078	20325	655584	135974	445195	92727	344545	307792	451039	137273	408052	198182	497922	17558	511688	271039	716753	21818	559481	40455	510519	21766	575065	187532	316883	151558	547013	26468	581818
67.267	108701	199351	108831	217273	169870	410000	166364	394416	218312	577532	20792	682987	115584	417013	83117	340390	304545	488831	114545	435974	206623	527792	19221	476234	249481	765455	21727	555714	41481	523377	22143	549351	186104	350260	150649	534286	25870	590909
67.462	101299	184156	107532	230649	168831	444675	170130	402987	221818	605974	18234	714935	107922	407792	77532	387273	312597	513896	105455	416104	203247	540000	19662	479481	237143	765065	21468	519481	41532	534545	22948	495714	184675	358701	176494	555974	25506	613247
67.657	108831	191688	106364	223636	173117	447273	153636	398052	217403	617403	19961	658701	125844	420260	81169	396364	302078	497792	90779	424545	202468	528052	18039	521688	241558	733506	24935	520390	40727	486104	22234	506364	187792	353636	187922	550649	25065	614675
67.8519	112727	218831	91948	210130	173117	440000	147273	401818	212208	615584	21909	654545	120909	430909	85195	406364	333117	468701	109610	477532	171688	525844	19286	538831	236883	727792	22091	560130	41948	496364	22818	562468	184675	374416	145714	558312	25039	589610
68.0469	115714	227403	84935	191558	170000	449351	153896	403247	226234	605195	21714	683506	121688	484156	80260	395974	340649	458312	116623	439221	185195	470260	20273	525714	221039	737662	21857	590649	41558	508701	23714	554156	199091	386364	148442	536623	23961	632597
68.2419	121948	227922	96883	214286	173377	448571	151039	421039	219610	624156	21377	682208	103377	438052	82727	413377	349740	468182	107143	459740	192987	466753	18364	517273	226104	689740	22013	627662	40610	496883	23805	542597	204286	367792	166623	545584	23883	614675
68.4369	122727	217792	98442	231688	181429	451169	180130	400649	218442	668961	20922	681169	114026	428961	83247	398961	353117	448571	112987	444545	192857	499870	17195	515455	237792	695584	22260	634156	41545	528442	22610	556623	190000	369740	170779	514286	26325	627792
68.6318	117532	220260	102857	214675	182208	449870	183117	370390	224416	704416	20558	696753	120779	408701	83377	408831	323117	461039	115195	408571	176234	494935	17818	536104	251299	707273	20416	641169	40961	577532	23494	536234	203377	359221	184286	515584	25247	668052
68.8268	125974	211688	102987	209870	178831	485584	161558	387922	215455	713377	21234	636883	121169	404675	82987	418052	321169	479351	126623	411818	184416	511948	17519	573117	245974	709740	22623	605455	41208	592727	24169	516623	200000	350260	187532	559740	23234	686494
69.0218	126623	193766	98701	241169	175455	503766	146753	409221	229351	711688	21078	625325	104805	448442	81688	418052	284935	486104	91948	437013	195065	489610	18403	555195	260260	701039	22182	529481	41961	567532	23039	530260	207403	358442	187792	600779	25909	705325
69.2168	117532	200390	101688	236883	173117	523377	154026	428052	248312	719481	18935	649870	115714	444416	78182	418831	274286	474545	110909	457013	173506	532857	21104	550130	275455	699221	21974	514286	43273	565844	21935	516104	227403	382338	200260	577403	24091	698182
69.4117	119351	221948	81688	238312	170649	511688	165974	448052	247013	740390	20273	643506	118312	442857	92208	408182	265325	461039	119351	456364	155844	552338	20494	547922	262208	709481	23052	512468	38584	584545	21130	480649	225195	385065	194545	574156	24818	743766
69.6067	119221	235974	83117	255455	165195	488442	158182	403117	251818	731558	19416	639351	145974	468961	80519	438571	265714	489481	125584	445844	182727	551429	19649	571818	252857	713766	23571	580519	39922	568052	22091	493507	204675	385195	162987	593636	26013	776494
69.8017	114156	252208	91429	239221	164675	483117	147922	383507	251169	690779	17974	610779	126883	436753	73117	408831	260390	516753	111429	475195	180000	496234	21052	525065	266234	713117	22091	552078	40571	523377	22883	506104	203247	393766	170260	575195	28532	737662
69.9967	120779	255974	90519	237273	169221	487792	161948	377013	232987	652208	18208	574156	134156	377662	75584	423117	299870	472078	120779	493766	202338	463247	21974	526883	302468	734805	20325	536493	39857	578701	22377	534935	203377	377013	177013	585065	27597	755584
70.1917	113377	249481	88442	231688	180260	472857	169351	407662	218701	629870	18805	606104	126364	340909	76494	432338	322468	455455	104805	480649	206364	479221	24260	511688	331558	793377	23792	514805	42221	644545	20260	495974	209221	379870	160000	585195	26416	749740
70.3866	117922	290390	82857	259481	189481	457403	162727	426104	231429	640260	17195	637792	132208	337662	74805	411818	328961	468571	121039	468701	237013	440779	26494	515974	336104	823636	23065	592987	40558	632727	19727	510519	207662	404805	159740	626234	28065	752208
70.5816	118831	322597	91948	250649	175325	458052	157662	435974	235584	632987	16766	642597	139610	351299	74805	386493	324805	457532	117013	465065	210000	461039	21221	513507	320519	823506	17857	683506	44299	612727	20403	521299	201299	383377	144416	565455	27766	760260
70.7766	113377	313377	99221	240779	164156	461429	166234	452727	238701	622987	18779	660260	135065	332468	79481	390779	347013	491948	124805	443766	185714	478961	18792	527143	280000	811818	19013	716364	49039	615844	21091	501299	213377	358052	150130	555065	28818	729610
70.9716	111818	277143	96883	254675	155974	462338	210130	468701	258312	606234	22455	636493	123377	353247	76234	412727	328442	473247	106753	469740	218701	439351	20013	550000	247532	807533	21273	653766	44104	585714	20584	526104	213506	382857	167143	568961	28429	792078
71.1665	106623	248571	97792	236883	154545	449610	226883	484026	261299	632078	23026	671818	106753	333896	73377	426623	315974	522727	127013	452987	199221	461299	19519	575065	230519	796883	20000	642727	37429	588701	21091	584286	202727	381948	180390	566753	25221	849481
71.3615	98831	246623	83766	224545	154935	433377	222597	486493	232857	637013	20935	688312	110260	338312	68701	438182	303117	514675	114416	404416	173377	473896	19078	559870	217273	764416	18623	600130	38338	607013	22234	602857	216364	378701	176364	601818	28416	838442
71.5565	97143	258831	82727	228701	160390	424545	194935	460130	232338	656104	20961	666234	100649	364545	77532	465195	302987	524026	127273	495195	185844	458052	19545	538961	209091	725974	18818	573507	37662	615714	23675	597013	223896	387143	169351	612078	25130	808701
71.7515	109870	275844	86364	230519	169610	439740	173377	455325	237792	657273	19442	686753	97013	363247	79610	461558	287013	510260	130519	515065	212078	451429	19766	578052	207143	699481	18208	605714	39688	616623	23675	594286	218052	387532	155714	604805	27974	838052
71.9464	109221	265974	91948	228442	180130	479481	151429	440260	227273	646494	20377	713896	97662	337403	80390	450000	295844	488571	137532	534416	214286	480390	20091	539351	213117	702857	17299	636364	42792	587532	24182	600909	217403	429351	167273	604026	27662	812078
72.1414	109870	247143	91688	216104	182208	511558	153766	416623	225844	656753	19558	746104	102597	385844	88571	460390	311818	533507	138831	540130	192727	463896	20091	541558	212987	711299	19429	607922	43675	613636	25519	614026	219870	454156	145714	562987	26455	804675
72.3364	109740	235065	96104	253636	189740	511299	147273	384026	226494	657013	19052	782078	99870	385844	81558	450000	312078	520130	142338	560779	179740	484805	21481	540130	227532	748701	21143	600519	43416	610130	25143	644156	232987	432338	152338	586364	26273	781039
72.5314	103117	245065	98182	264545	191818	490130	144416	366234	230779	686364	18610	793117	114675	394545	78571	471039	299870	562468	127273	532338	173766	500909	19351	531948	258701	798442	18675	644545	43844	609481	23234	650390	226623	381818	167662	611948	25338	771948
72.7263	103247	250649	100000	268571	190779	487792	158182	380779	221818	712987	18169	757013	121169	404805	80260	480390	327143	562468	109610	470000	201039	484286	16688	527403	280779	789481	18831	644675	41740	625195	24571	657013	204416	386104	166364	599221	26026	731039
72.9213	116753	252208	97662	267532	184545	490390	144416	400649	235325	710649	17675	759481	120909	420130	82078	448312	340130	587662	103636	489351	194675	551948	16558	531948	292208	757662	19039	607403	40026	580909	27545	681948	207143	373117	181948	652597	25844	722597
73.1163	119221	248961	102987	279091	180390	496234	134545	401948	233117	712597	17766	741688	118701	407013	83766	427273	322987	586234	112468	525065	173247	545325	19883	566753	286234	710649	20208	587662	36078	612208	27740	701818	202987	405974	178052	612857	25753	772727
73.3113	110390	251948	102597	277013	175065	510649	134416	406104	221429	727662	19208	694545	115844	404286	80390	417143	332727	559091	105974	489351	198831	473117	20857	584286	272857	713377	20636	585195	33779	604156	24922	710519	214545	419870	174935	582468	25169	776104
73.5063	115195	253506	95584	266234	173506	525844	148831	421039	232338	704545	18545	681169	120000	429870	80130	411558	309610	602727	112727	565455	192597	458312	20143	619221	280260	722987	22896	576883	33558	593636	25494	699870	205455	395455	215325	623636	25961	772338
73.7012	123377	275714	98571	261299	172468	513636	161558	407792	256494	627013	16584	698701	125325	411558	76234	406493	319351	563766	122727	573507	196234	495455	20338	634286	284545	727143	18766	623766	33779	542857	25701	677662	199091	427013	206753	664805	24143	779481
73.8962	116883	293247	90649	260519	175844	523507	148831	384935	249221	614156	18844	684156	113247	406104	85714	418052	288701	581429	117792	514545	154156	504156	21701	612597	288831	729740	20364	674545	30351	541948	26247	670519	211299	403896	201039	692338	26753	816494
74.0912	114026	273896	97013	282857	175714	558701	161169	358701	234675	659740	20377	662208	127403	373766	81429	457662	288701	570909	97013	503896	149610	461429	22662	627143	287273	730390	19818	620779	26831	519091	26818	635714	197922	383636	190519	731299	25026	802597
74.2862	114935	266883	93506	265714	173896	557403	162597	352208	221818	655714	20442	661688	123506	353377	76883	470260	290000	564675	136364	497273	161948	456753	21234	605844	292468	675974	20792	538701	31065	540779	26052	594026	213377	403896	185325	658442	28312	759740
74.4811	123506	262468	92987	277922	175195	535455	163117	407273	211299	640519	21000	667143	107532	361429	81039	493766	299870	550000	133377	499351	193247	431299	19857	622727	298442	657143	19909	553377	34039	535325	23468	591429	200649	402208	181558	711039	26026	731558
74.6761	120390	251818	90260	286494	179870	504545	171299	488052	213247	667403	20649	654416	103766	379351	78312	482987	269091	554935	112468	527662	202078	430519	18377	605974	300779	684156	21286	540000	32182	524416	24649	582597	209221	407792	161948	677013	25442	648052
74.8711	125065	257143	90779	274935	179610	498312	173896	531039	226364	685844	21662	673896	117143	397403	70260	444935	284805	577143	127662	530909	183117	435455	17416	577792	286623	720779	21351	533636	32974	513766	26130	606234	202078	410000	160390	661299	22195	613636
75.0661	123247	279351	93377	259740	176364	536364	168052	522857	231169	641688	21182	658961	111039	382857	68571	432208	246234	610779	143636	551558	161299	453766	16662	617532	278442	693636	21325	541558	32338	523896	26519	648312	213247	375844	149481	667403	23390	599481
75.261	133377	280130	88831	250649	172987	569351	173117	544805	216753	617403	20312	680130	127922	388442	78052	429221	229351	591948	152468	524545	148442	427403	17610	638312	261299	697273	23675	552338	36247	497532	24675	653506	193636	338052	165844	638052	23987	610000
75.456	120649	275584	89740	251558	178701	583507	171818	496364	206234	620519	20403	675714	115714	383896	89610	389351	230649	561169	125584	492987	170649	440909	17299	615065	250649	721818	24753	543377	35558	485325	23584	651429	188312	353766	170909	621818	26818	663377
75.651	114286	271429	89740	247922	185195	571558	153377	467532	198312	611818	22169	727143	111039	397273	84416	410779	246623	578052	145325	467403	160260	487013	19234	593896	257662	688052	23260	624026	33052	507922	22597	654416	182987	352078	165455	601948	26403	676623
75.846	118571	271429	78961	259481	172338	551039	150390	437662	197922	596883	21545	780909	131039	351818	73247	420260	252468	531688	129481	513117	164286	519091	19818	618571	264545	617273	20584	580779	32013	531429	22117	682467	189351	380130	174935	608961	23416	722078
76.041	120000	276104	79610	258312	151818	533896	162078	452987	208052	594156	18558	768571	131299	361558	75844	411429	273117	539870	117532	476364	188831	486234	19130	588182	264286	634156	18974	540260	34896	547143	23403	690779	197273	371818	181688	622857	26065	794935
76.2359	117792	291299	85195	271429	141948	542597	155974	479870	211429	586883	18974	736883	114026	329870	84156	400260	277273	507662	133377	470130	172597	426493	19948	563507	271558	706494	16701	596104	31896	530130	24364	647792	227532	372338	181948	698701	27935	874545
76.4309	114805	285065	94545	262727	141299	547013	136623	441039	208182	602987	19052	732338	108052	309351	79610	395584	302338	527403	119481	484156	205714	456104	19766	618961	247143	777013	16130	629221	34779	583766	25922	635844	230260	372078	183636	696494	30182	857143
76.6259	109351	293636	98961	268701	149221	546234	143506	467792	222727	642987	19039	740130	98052	329870	82338	394156	301169	541039	122987	581299	208571	485195	18805	634675	230000	757273	18195	614935	34065	590130	26273	624805	204805	379221	187273	717403	29325	818571
76.8209	118701	292727	101429	284156	156883	549610	146494	492468	230000	656234	20870	743896	109481	345065	91429	387403	298961	532987	121948	497532	205844	501169	18000	626364	229481	713506	19338	633636	34208	561299	23688	644935	182857	367403	198052	686234	28104	831429
77.0158	120649	284026	96494	277792	148831	540000	154805	532597	229740	658312	20792	743636	104286	345974	81039	403377	299481	501039	113766	487532	206623	503636	19494	639091	260519	698442	19610	608442	35584	546234	20714	668831	204416	360519	205065	736234	28377	816364
77.2108	121429	268701	90909	276494	146364	510779	153636	490649	227273	684286	20662	775325	110390	358052	81558	420909	296494	517013	114156	517273	197922	492078	21675	642597	291039	726753	19299	638312	39169	551818	18558	677662	214156	391169	204805	723506	29195	836104
77.4058	120000	262338	106364	272208	158442	493507	159740	480779	234545	754935	22416	784675	100390	359870	82078	444156	288701	476234	121688	550649	190000	489351	21416	664545	301169	754286	18740	687922	38117	568312	17312	662208	234675	397662	182727	721818	28221	804545
77.6008	121948	264545	91948	257662	159870	481169	157403	510000	248052	804675	22714	855714	95714	362078	77273	434545	297273	497013	118442	573377	187532	500519	22974	664156	299481	754156	19286	716494	41610	608312	19117	643377	219610	419870	192338	770909	25857	769351
77.7957	116234	285325	83506	265195	152597	468442	138182	484675	244156	809221	22636	841818	116104	367532	76494	431429	268961	479610	103636	599870	161688	534805	22403	614935	284416	763766	19623	715974	43506	647273	19455	588961	184416	448442	192597	704026	26377	768701
77.9907	113766	276883	80909	256753	153636	440649	126104	442987	245325	824545	25558	758052	118052	357273	78052	435065	300649	480779	118182	622468	152338	509610	22234	598961	257922	808442	19714	794026	41403	662727	19727	601948	165065	392987	183766	717013	25545	771429
78.1857	111169	278571	87013	241948	165714	435195	145325	431039	245065	828961	25675	779610	137922	431558	71429	438312	312987	494416	99351	589481	153506	475325	23364	645195	257273	859091	21610	727533	38377	611039	20636	634545	165714	365195	180130	729221	27416	797273
78.3807	105325	284416	97792	246623	178701	449610	149610	457273	242727	780390	25649	809091	137403	447143	76883	397532	308831	469221	125195	565584	156234	490519	20104	633766	247273	839351	22221	724156	38195	616883	22143	598312	182338	327792	167532	739481	28974	797403
78.5757	112597	280000	87922	221948	185455	476623	141429	465714	240130	734935	23896	827273	122078	406493	74805	389221	286104	483247	120390	608182	165455	462987	17597	651818	250390	798182	20766	727143	37714	566623	22740	579610	196883	342597	159481	741299	31987	837533
78.7706	110649	291429	91429	225974	190909	504675	139740	449870	231429	709091	22234	820260	114805	387013	74675	411688	279740	520000	111299	584026	182857	518182	19636	652857	252208	780649	20403	725325	35247	552208	22519	625065	200779	377662	156623	751558	34779	854935
78.9656	116234	287013	93377	220130	188831	528701	148701	447403	215974	729091	20688	864545	109870	386104	72078	403507	257922	515325	88831	631558	178182	513896	20429	646623	265844	778442	22987	711429	36208	535584	25026	689870	205325	356753	169221	758182	32416	845844
79.1606	124545	265974	94545	221299	175325	533636	146494	397792	205844	747662	19935	895714	113117	411429	71169	404156	268961	535195	118831	579091	167013	501299	20857	636493	269870	792597	22481	648831	36117	534416	28584	705455	178831	345455	192338	786104	29156	825584
79.3556	121429	255584	92468	243247	169610	545974	159221	386623	198571	751169	17935	847013	115455	390390	72987	396104	272597	523896	120909	643896	196364	534675	22571	667792	263636	753377	21221	717533	32494	558831	26779	710000	175325	374026	193377	852987	29662	840779
79.5505	113636	268831	89610	270000	170260	556234	173636	408312	195325	735455	18727	844805	117662	405844	76234	419351	269221	548571	127013	604545	205195	565844	20701	691948	260519	709610	21234	706623	35779	585714	26727	705974	184545	404286	196364	839610	29000	916883
79.7455	114026	281948	86234	276234	174675	522727	160260	408312	199610	707273	20143	830130	115974	395974	71429	433766	270000	515844	115325	604286	202208	623247	20091	679351	247662	725065	21195	723506	37468	560779	25117	747013	192338	385195	187532	866623	26597	882467
79.9405	120260	280130	88571	269870	168182	458961	135844	453766	210130	703766	20299	810779	127273	364026	74286	413766	258182	504675	134545	552987	203377	615455	24351	658312	237273	730779	19078	694286	38519	578052	24091	733377	191429	384286	199481	854416	27818	937792

## Sheet: Study of static versus dynamic
Supplementary figure 1
Section a
	UAS Ihog /UAS GMA > Hhgal4							UAS GMA > Hhgal4
# Cytonemes	Pupa 1	Pupa 2	Pupa 3	Pupa 4			# Cytonemes	Pupa 1	Pupa 2	Pupa 3	Pupa 4
1	>30	>30	>32	>32			1	12	10	8	4
2	>30	>30	>32	>32			2	2	8	10	2
3	>30	>30	>32	>32			3	12	2	6	6
4	>30		>32	>32			4	6	12	12	8
5	>30		>32	>32			5	4	12	14	8
6	>30		>32	>32			6	4	18	2	4
7	>30		>32	>32			7	8	14	10
8	>30		>32	>30			8	2	12	12
9	>30		>32	>32			9	2	4	2
10			>32	2			10	8	2	2
11			4	>32			11	4	10	2
12			22	>32			12	8	4
13			14	2			13	6	8
14			6	>30			14	6	6
15			>32	2			15	6	4
16			22	10			16	8	10
17			2	22			17	10	8
18			12	6			18	8	2
19			16	18			19	2	4
20			6				20	2	6
21			14				21	4	2
22			4				22	2	6
23			6		Total		23		4			Total
Total	9	3	23	19	54		Total	22	23	11	6	62
Static	9	3	11	12	35		Static	0	0	0	0	0
% Static	100	100	47.8261	63.1579	64.8148		% Static	0	0	0	0	0
Dynamic	0	0	12	7	19		Dynamic	22	23	11	6	62
% Dynamic	0	0	52.1739	36.8421	35.1852		% Dynamic	100	100	100	100	100
Section b
	Angles (º) of cytonemes in genotype:
# Cytonemes	Hh GMA	Hh GMA + Ihog	Ptc GMA	Ptc GMA + Ihog
1	145.439	12.7422	35.4762	11.4872
2	176.857	10.9392	34.2689	12.1088
3	4.28375	34.8553	159.558	4.01506
4	142.114	23.3395	21.5022	31.043
5	163.602	39.4563	142.491	153.821
6	173.05	20.8053	10.46	3.83633
7	141.372	31.3172	42.3928	171.585
8	24.9225	44.4989	42.4965	17.6513
9	50.91	178.005	126.549	162.115
10	165.103	0.914652	123.501	129.441
11	22.9565	37.2829	30.809	37.3962
12	165.904	167.082	153.782	40.7742
13	173.296	132.507	155.567	14.8667
14	168.079	149.449	120.466	171.864
15	142.032	150.368	167.77	3.17984
16	26.9641	161.096	112.115	33.8509
17	34.8892	158.019	147.19	30.5343
18	140.831	173.374	135.759	167.902
19	101.28	145.799	10.0703	154.342
20	0.662158	17.0324	144.521	145.25
21	157.951	178.427	118.521	144.012
22	130.703	166.817	110.227	150.411
23	28.424	179.786	18.259	156.559
24	26.4006	154.232	173.99	3.45914
25	179.556	6.05938	133.88	139.068
26	134.165	6.06267	124.158	46.074
27	162.718	176.987	138.894	41.6867
28	78.737	5.91732	31.3737	23.967
29	30.0634	152.307	162.6	169.375
30	170.903	154.219	112.069	145.066
31	13.2419	145.928	22.3048	42.0158
32	155.78	3.40451	58.0282	124.141
33	160.554	51.9991	164.583	146.078
34	25.0194	166.686	138.697	17.917
35	50.9016	155.27	107.228	108.64
36	161.812	142.435	120.154	10.7044
37	24.8956	129.639	117.682	40.264
38	104.853	1.56175	42.5599	147.724
39	165.256	146.319	166.167	138.865
40	44.3815	137.712	172.373	140.828
41	23.8627	142.774	25.7393	21.2749
42	53.8333	152.02	2.30207	154.616
43	38.069	150.284	26.5257	74.1076
44	38.6753	23.0523	167.019	123.858
45	158.575	155.594	136.7	4.84885
46	132.735	7.28347	171.056	153.297
47	126.419	15.4735	168.455	41.7449
48	20.1181	143.167	71.6979
49	66.0375	42.1805	162.818
50	40.5181	22.3709	122.05
51	1.22373	129.355	154.779
52	166.608	123.78	177.961
53	175.031	16.7547	6.60809
54	158.821	165.302	143.327
55	152.189	174.858	167.869
56	12.3436	19.6576	153.195
57	96.2085	27.7962	63.1897
58	18.7026	70.4649	17.6306
59	9.52025	172.054	102.053
60	134.36	174.426	141.248
61	149.492	18.3053	20.7142
62	179.481	142.319	66.9901
63	50.2971	130.752	115.151
64	17.378	19.29	160.786
65	25.8697	155.242	142.877
66	138.901	177.377	120.754
67	70.569	154.669	38.6558
68	153.063	24.8114	8.74808
69	17.2812	10.6319	58.6682
70	161.947	149.712	38.4757
71	159.487	9.15117	30.5819
72	38.9891	120.416	52.4333
73	23.1986	31.1627	144.095
74	53.573	42.2465	29.6604
75	54.3549	44.6452	114.086
76	150.898		165.044
77	0.022356		52.8622
78	14.1023		171.597
79	145.266		110.873
80	1.56893		29.7223
81	1.71609		166.507
82	134.399		22.1687
83	10.464		137.765
84	12.7442		171.183
85	121.15		22.6545
86	48.1735		139.597
87	10.5243		149.407
88	158.05		1.73435
89	10.6169		157.972
90	17.7431		25.4349
91	60.9972		0.767035
92	178.742		38.6283
93	108.641		43.8728
94	26.0501		5.8228
95	7.46928		33.8158
96	38.889		14.703
97	165.38		26.5651
98	20.8055		52.2435
99			156.683
100			32.001
101			23.9427
102			9.92356
103			23.1615
104			174.657

## Sheet: Apical-basal Ihog-Ptc profiles
Supplementary Movie 3
Plane	X	Ihog profile	Normalized Ihog (a.u)	Ptc profile	Normalized Ptc (a.u)
(From 1 apical to 33 basal)	(microns)	pixel intensity	(Ihog - min)/(max-min)	pixel intensity	(Ptc - min)/(max-min)
1	0	95956	0.670631	1787	0.00743032
1	0.258	94390	0.653045	2088	0.0106299
1	0.515	91757	0.623478	1993	0.00962009
1	0.773	89118	0.593844	1757	0.00711142
1	1.03	87390	0.57444	1706	0.0065693
1	1.288	85493	0.553137	1824	0.00782363
1	1.545	84235	0.539011	1985	0.00953505
1	1.803	84294	0.539673	2096	0.010715
1	2.06	86015	0.558999	2169	0.011491
1	2.318	88588	0.587892	2088	0.0106299
1	2.575	90941	0.614315	1934	0.00899292
1	2.833	93544	0.643545	2044	0.0101622
1	3.09	95603	0.666667	2375	0.0136807
1	3.348	95890	0.66989	2544	0.0154772
1	3.606	94603	0.655437	2515	0.0151689
1	3.863	92456	0.631328	2125	0.0110232
1	4.121	91816	0.624141	1963	0.00930119
1	4.378	93926	0.647835	1765	0.00719646
1	4.636	95074	0.660726	1625	0.00570827
1	4.893	91118	0.616303	1676	0.0062504
1	5.151	86066	0.559572	1772	0.00727087
1	5.408	82529	0.519854	1912	0.00875906
1	5.666	83074	0.525974	2029	0.0100028
1	5.923	83434	0.530016	2154	0.0113315
1	6.181	81485	0.50813	2360	0.0135213
1	6.438	79125	0.481629	2324	0.0131386
1	6.696	76301	0.449917	2309	0.0129791
1	6.953	73294	0.41615	2272	0.0125858
1	7.211	73515	0.418632	2162	0.0114165
1	7.469	75390	0.439687	1721	0.00672875
1	7.726	76603	0.453308	1507	0.00445394
1	7.984	78456	0.474116	1735	0.00687756
1	8.241	79257	0.483111	1919	0.00883347
1	8.499	78772	0.477665	2000	0.0096945
1	8.756	77875	0.467592	2140	0.0111827
1	9.014	77206	0.46008	2213	0.0119587
1	9.271	78331	0.472713	2228	0.0121181
1	9.529	78713	0.477002	2096	0.010715
1	9.786	77265	0.460742	2051	0.0102366
1	10.044	76132	0.448019	2066	0.0103961
1	10.301	77794	0.466682	2066	0.0103961
1	10.559	81074	0.503515	1765	0.00719646
1	10.817	80956	0.50219	1632	0.00578268
1	11.074	80059	0.492117	1868	0.00829135
1	11.332	80272	0.494509	2132	0.0110976
1	11.589	82750	0.522335	2206	0.0118843
1	11.847	83750	0.533565	2125	0.0110232
1	12.104	81750	0.511106	2029	0.0100028
1	12.362	78191	0.47114	2257	0.0124264
1	12.619	75412	0.439934	2287	0.0127453
1	12.877	74066	0.424819	1978	0.00946064
1	13.134	75029	0.435633	1963	0.00930119
1	13.392	75765	0.443898	2169	0.011491
1	13.649	75868	0.445055	2096	0.010715
1	13.907	76390	0.450916	1794	0.00750473
1	14.164	77037	0.458182	2000	0.0096945
1	14.422	78088	0.469984	2022	0.00992835
1	14.68	79191	0.48237	1794	0.00750473
1	14.937	77890	0.46776	1890	0.0085252
1	15.195	76500	0.452152	2081	0.0105555
1	15.452	77757	0.466267	1971	0.00938623
1	15.71	79140	0.481797	1956	0.00922678
1	15.967	78132	0.470478	2029	0.0100028
1	16.225	77022	0.458013	1949	0.00915237
1	16.482	75618	0.442247	2029	0.0100028
1	16.74	72676	0.40921	2000	0.0096945
1	16.997	70243	0.381889	2096	0.010715
1	17.255	69581	0.374455	2331	0.013213
1	17.512	70596	0.385853	2471	0.0147012
1	17.77	72147	0.40327	2279	0.0126602
1	18.028	72757	0.41012	1985	0.00953505
1	18.285	73728	0.421024	2051	0.0102366
1	18.543	75324	0.438946	2007	0.00976891
1	18.8	78191	0.47114	2147	0.0112571
1	19.058	81412	0.50731	2140	0.0111827
1	19.315	83059	0.525805	2199	0.0118099
1	19.573	82875	0.523739	2235	0.0121925
1	19.83	81449	0.507726	2191	0.0117248
1	20.088	78559	0.475273	2419	0.0141484
1	20.345	77184	0.459832	2515	0.0151689
1	20.603	76088	0.447525	2051	0.0102366
1	20.86	75037	0.435723	1809	0.00766418
1	21.118	74816	0.433241	1779	0.00734528
1	21.376	74757	0.432579	2029	0.0100028
1	21.633	74331	0.427795	2096	0.010715
1	21.891	73985	0.42391	1824	0.00782363
1	22.148	76044	0.447031	1794	0.00750473
1	22.406	78904	0.479147	1934	0.00899292
1	22.663	79956	0.49096	1904	0.00867402
1	22.921	79801	0.48922	1691	0.00640985
1	23.178	79632	0.487322	1640	0.00586772
1	23.436	80199	0.493689	1632	0.00578268
1	23.693	79272	0.483279	1669	0.00617599
1	23.951	77096	0.458844	1618	0.00563386
1	24.208	77603	0.464538	1787	0.00743032
1	24.466	79765	0.488816	1956	0.00922678
1	24.723	80485	0.496901	2191	0.0117248
1	24.981	79853	0.489804	2228	0.0121181
1	25.239	77199	0.460001	1949	0.00915237
1	25.496	75853	0.444886	2147	0.0112571
1	25.754	76647	0.453802	2375	0.0136807
1	26.011	75640	0.442494	2316	0.0130536
1	26.269	71809	0.399474	2125	0.0110232
1	26.526	68162	0.358521	1993	0.00962009
1	26.784	67000	0.345472	1949	0.00915237
1	27.041	67493	0.351008	1978	0.00946064
1	27.299	68794	0.365618	1963	0.00930119
1	27.556	70250	0.381968	1956	0.00922678
1	27.814	71794	0.399306	2051	0.0102366
1	28.071	71353	0.394354	1904	0.00867402
1	28.329	70963	0.389974	1882	0.00844016
1	28.587	71096	0.391468	1831	0.00789804
1	28.844	71478	0.395758	1794	0.00750473
1	29.102	71147	0.392041	1772	0.00727087
1	29.359	71522	0.396252	1691	0.00640985
1	29.617	69551	0.374118	1728	0.00680315
1	29.874	67574	0.351918	1993	0.00962009
1	30.132	65963	0.333827	2132	0.0110976
1	30.389	65051	0.323586	2110	0.0108638
1	30.647	65331	0.32673	1978	0.00946064
1	30.904	66037	0.334658	2044	0.0101622
1	31.162	67404	0.350009	2118	0.0109488
1	31.419	68603	0.363473	1926	0.00890788
1	31.677	67640	0.352659	1934	0.00899292
1	31.934	67757	0.353973	2199	0.0118099
1	32.192	70426	0.383944	2287	0.0127453
1	32.45	73015	0.413017	2140	0.0111827
1	32.707	73831	0.42218	1934	0.00899292
1	32.965	73213	0.415241	1971	0.00938623
1	33.222	71824	0.399643	2228	0.0121181
1	33.48	68978	0.367684	2559	0.0156366
1	33.737	67426	0.350256	2618	0.0162638
1	33.995	67654	0.352816	2485	0.01485
1	34.252	67287	0.348695	2169	0.011491
1	34.51	66118	0.335568	2059	0.0103217
1	34.767	65706	0.330941	2184	0.0116504
1	35.025	65551	0.329201	2287	0.0127453
1	35.282	65110	0.324249	2184	0.0116504
1	35.54	64485	0.31723	2118	0.0109488
1	35.798	66162	0.336062	2029	0.0100028
1	36.055	67478	0.35084	2110	0.0108638
1	36.313	67890	0.355466	2191	0.0117248
1	36.57	68309	0.360172	2162	0.0114165
1	36.828	67838	0.354883	2346	0.0133725
1	37.085	67801	0.354467	2419	0.0141484
1	37.343	69971	0.378835	2441	0.0143823
1	37.6	74044	0.424572	2360	0.0135213
1	37.858	77346	0.461652	2176	0.0115654
1	38.115	75853	0.444886	2007	0.00976891
1	38.373	72515	0.407402	2110	0.0108638
1	38.63	69125	0.369335	2324	0.0131386
1	38.888	65963	0.333827	2426	0.0142228
1	39.146	64978	0.322766	2507	0.0150839
1	39.403	66103	0.3354	2588	0.0159449
1	39.661	66669	0.341755	2566	0.015711
1	39.918	66029	0.334569	2382	0.0137551
1	40.176	64456	0.316905	2235	0.0121925
1	40.433	63169	0.302452	2162	0.0114165
1	40.691	61331	0.281813	2199	0.0118099
1	40.948	58529	0.250348	2309	0.0129791
1	41.206	57875	0.243004	2456	0.0145417
1	41.463	58154	0.246137	2331	0.013213
1	41.721	59368	0.25977	2331	0.013213
1	41.978	60338	0.270662	2390	0.0138402
1	42.236	59029	0.255963	2353	0.0134469
1	42.493	57081	0.234088	2353	0.0134469
1	42.751	56507	0.227642	2338	0.0132874
1	43.009	56610	0.228799	2169	0.011491
1	43.266	56404	0.226486	2118	0.0109488
1	43.524	54772	0.208159	2221	0.0120437
1	43.781	52176	0.179008	2169	0.011491
1	44.039	50978	0.165555	2287	0.0127453
1	44.296	50125	0.155976	2250	0.012352
1	44.554	48287	0.135337	2147	0.0112571
1	44.811	46463	0.114854	1971	0.00938623
1	45.069	46779	0.118403	2051	0.0102366
1	45.326	46419	0.11436	2301	0.0128941
1	45.584	46044	0.110149	2772	0.0179008
1	45.841	46081	0.110565	2838	0.0186024
1	46.099	44750	0.0956183	2485	0.01485
1	46.357	43081	0.0768764	2147	0.0112571
1	46.614	42301	0.0681175	2243	0.0122776
1	46.872	42684	0.0724184	2507	0.0150839
1	47.129	43978	0.0869492	2765	0.0178264
1	47.387	44037	0.0876117	2897	0.0192295
1	47.644	43029	0.0762925	2809	0.0182941
1	47.902	42787	0.073575	2890	0.0191551
1	48.159	42904	0.0748888	3618	0.0268937
1	48.417	43309	0.0794367	3963	0.030561
1	48.674	43397	0.0804249	3691	0.0276697
1	48.932	43860	0.0856241	3250	0.0229819
1	49.189	43529	0.0819072	3169	0.0221209
1	49.447	42228	0.0672978	3272	0.0232158
1	49.704	41735	0.0617617	3368	0.0242362
1	49.962	41926	0.0639065	3221	0.0226736
1	50.22	42257	0.0676234	3154	0.0219614
1	50.477	41441	0.0584602	3140	0.0218126
1	50.735	41596	0.0602008	2971	0.0200162
1	50.992	44074	0.0880272	2706	0.0171992
1	51.25	46978	0.120637	2404	0.013989
1	51.507	48382	0.136403	2324	0.0131386
1	51.765	50044	0.155067	2331	0.013213
1	52.022	54588	0.206093	2301	0.0128941
1	52.28	60110	0.268102	2331	0.013213
1	52.537	63199	0.302789	2419	0.0141484
1	52.795	64566	0.31814	2272	0.0125858
1	53.052	66294	0.337544	2250	0.012352
1	53.31	69279	0.371064	2368	0.0136063
1	53.568	72493	0.407155	2441	0.0143823
1	53.825	75941	0.445874	2338	0.0132874
1	54.083	76059	0.447199	2382	0.0137551
1	54.34	75375	0.439518	2485	0.01485
1	54.598	77279	0.460899	2735	0.0175075
1	54.855	79699	0.488074	2713	0.0172736
1	55.113	82434	0.518787	2640	0.0164977
1	55.37	84456	0.541493	2640	0.0164977
1	55.628	82301	0.517293	2551	0.0155516
1	55.885	79132	0.481707	2522	0.0152433
1	56.143	78390	0.473375	2515	0.0151689
1	56.4	79838	0.489635	2221	0.0120437
1	56.658	81846	0.512184	2110	0.0108638
1	56.916	82485	0.519359	2449	0.0144673
1	57.173	79390	0.484605	2676	0.0168803
1	57.431	75074	0.436138	2713	0.0172736
1	57.688	71037	0.390805	2618	0.0162638
1	57.946	68956	0.367437	2471	0.0147012
1	58.203	68338	0.360497	2250	0.012352
1	58.461	67074	0.346303	2044	0.0101622
1	58.718	67103	0.346629	1853	0.0081319
1	58.976	69412	0.372558	1897	0.00859961
1	59.233	72603	0.408391	2206	0.0118843
1	59.491	73368	0.416981	2257	0.0124264
1	59.748	71397	0.394848	2147	0.0112571
1	60.006	70515	0.384944	2243	0.0122776
1	60.263	71081	0.391299	2118	0.0109488
1	60.521	72772	0.410288	1713	0.00664371
1	60.779	75125	0.436711	1574	0.00516615
1	61.036	78368	0.473128	1794	0.00750473
1	61.294	79559	0.486502	1882	0.00844016
1	61.551	77713	0.465773	1669	0.00617599
1	61.809	74434	0.428952	1603	0.00547441
1	62.066	71699	0.398239	1809	0.00766418
1	62.324	70199	0.381395	1610	0.00554882
1	62.581	70485	0.384607	1515	0.00453898
1	62.839	70941	0.389727	1559	0.0050067
1	63.096	70191	0.381305	1662	0.00610158
1	63.354	70882	0.389065	1779	0.00734528
1	63.611	71632	0.397487	1824	0.00782363
1	63.869	72243	0.404348	1743	0.0069626
1	64.127	72324	0.405258	1735	0.00687756
1	64.384	72662	0.409053	1662	0.00610158
1	64.642	72787	0.410457	1846	0.00805749
1	64.899	72669	0.409132	1890	0.0085252
1	65.157	72360	0.405662	1750	0.00703701
1	65.414	70471	0.38445	1779	0.00734528
1	65.672	68485	0.362148	1779	0.00734528
1	65.929	68978	0.367684	1743	0.0069626
1	66.187	71397	0.394848	1824	0.00782363
1	66.444	73397	0.417307	1956	0.00922678
1	66.702	74743	0.432422	2294	0.0128197
1	66.959	75507	0.441001	2419	0.0141484
1	67.217	73662	0.420283	2257	0.0124264
1	67.474	72478	0.406987	2132	0.0110976
1	67.732	73169	0.414746	2044	0.0101622
1	67.99	73706	0.420777	1919	0.00883347
1	68.247	74603	0.430849	1831	0.00789804
1	68.505	75353	0.439271	2007	0.00976891
1	68.762	76316	0.450085	2272	0.0125858
1	69.02	76176	0.448513	2000	0.0096945
1	69.277	74993	0.435229	1941	0.00906733
1	69.535	75743	0.443651	2074	0.0104811
1	69.792	76640	0.453724	2051	0.0102366
1	70.05	77603	0.464538	1779	0.00734528
1	70.307	78434	0.473869	1676	0.0062504
1	70.565	78257	0.471882	1684	0.00633544
1	70.822	76294	0.449838	1794	0.00750473
1	71.08	75507	0.441001	1949	0.00915237
1	71.338	76338	0.450332	1875	0.00836575
1	71.595	78471	0.474285	1618	0.00563386
1	71.853	80721	0.499551	1287	0.00211536
1	72.11	81963	0.513498	1257	0.00179646
1	72.368	79824	0.489478	1478	0.00414567
1	72.625	76971	0.457441	1640	0.00586772
1	72.883	75860	0.444965	1640	0.00586772
1	73.14	76110	0.447772	1500	0.00437953
1	73.398	77375	0.461977	1728	0.00680315
1	73.655	78485	0.474442	1971	0.00938623
1	73.913	79360	0.484268	1735	0.00687756
1	74.17	81566	0.50904	1338	0.00265748
1	74.428	85081	0.548511	1324	0.00250866
1	74.686	86713	0.566837	1250	0.00172205
1	74.943	85485	0.553048	1088	0
1	75.201	81897	0.512757	1301	0.00226418
1	75.458	79456	0.485346	1588	0.00531496
1	75.716	79640	0.487412	1596	0.0054
1	75.973	79493	0.485761	1338	0.00265748
1	76.231	77956	0.468502	1294	0.00218977
1	76.488	76147	0.448188	1316	0.00242362
1	76.746	75324	0.438946	1485	0.00422008
1	77.003	74559	0.430355	1559	0.0050067
1	77.261	74485	0.429524	1581	0.00524056
1	77.518	77919	0.468086	1640	0.00586772
1	77.776	82037	0.514329	1610	0.00554882
1	78.033	84794	0.545288	1419	0.00351851
1	78.291	85257	0.550487	1154	0.000701575
1	78.549	83831	0.534474	1110	0.000233858
1	78.806	82632	0.52101	1324	0.00250866
1	79.064	81331	0.506401	1662	0.00610158
1	79.321	80279	0.494587	1581	0.00524056
1	79.579	80287	0.494677	1235	0.0015626
1	79.836	79228	0.482785	1125	0.000393307
2	0	104221	0.763442	2397	0.0139146
2	0.258	104772	0.769629	2529	0.0153177
2	0.515	104824	0.770213	2897	0.0192295
2	0.773	104279	0.764093	2824	0.0184536
2	1.03	102985	0.749562	2581	0.0158705
2	1.288	99103	0.70597	2544	0.0154772
2	1.545	94904	0.658817	2743	0.0175925
2	1.803	93353	0.641401	2882	0.0190701
2	2.06	94897	0.658739	2676	0.0168803
2	2.318	99029	0.705139	2537	0.0154028
2	2.575	104213	0.763352	2419	0.0141484
2	2.833	108294	0.809179	2206	0.0118843
2	3.09	111184	0.841632	2235	0.0121925
2	3.348	111338	0.843361	2456	0.0145417
2	3.606	107272	0.797702	2706	0.0171992
2	3.863	103537	0.755761	2912	0.019389
2	4.121	102713	0.746508	2706	0.0171992
2	4.378	105287	0.775412	2603	0.0161043
2	4.636	108346	0.809763	2662	0.0167315
2	4.893	107493	0.800184	2647	0.0165721
2	5.151	102507	0.744194	2544	0.0154772
2	5.408	97456	0.687475	2404	0.013989
2	5.666	93625	0.644455	2551	0.0155516
2	5.923	90941	0.614315	2676	0.0168803
2	6.181	89449	0.597561	2574	0.0157961
2	6.438	87581	0.576584	2390	0.0138402
2	6.696	83507	0.530836	2471	0.0147012
2	6.953	79963	0.491039	2647	0.0165721
2	7.211	78926	0.479394	2632	0.0164126
2	7.469	80250	0.494262	2735	0.0175075
2	7.726	82971	0.524817	2728	0.0174331
2	7.984	85294	0.550903	2794	0.0181347
2	8.241	86191	0.560976	2926	0.0195378
2	8.499	86154	0.56056	2824	0.0184536
2	8.756	85919	0.557921	2596	0.0160299
2	9.014	87346	0.573946	2493	0.0149351
2	9.271	90243	0.606477	2154	0.0113315
2	9.529	89706	0.600447	2110	0.0108638
2	9.786	86228	0.561391	2471	0.0147012
2	10.044	81801	0.511679	2412	0.014074
2	10.301	80265	0.49443	2338	0.0132874
2	10.559	82390	0.518293	2375	0.0136807
2	10.817	85691	0.555361	2478	0.0147756
2	11.074	87787	0.578898	2588	0.0159449
2	11.332	87846	0.57956	2721	0.0173587
2	11.589	87066	0.570801	2750	0.0176669
2	11.847	87640	0.577247	2684	0.0169654
2	12.104	87309	0.57353	2522	0.0152433
2	12.362	84360	0.540415	2471	0.0147012
2	12.619	82529	0.519854	2419	0.0141484
2	12.877	83426	0.529926	2441	0.0143823
2	13.134	83353	0.529107	2581	0.0158705
2	13.392	80176	0.493431	2757	0.0177414
2	13.649	77662	0.4652	2596	0.0160299
2	13.907	77846	0.467266	2191	0.0117248
2	14.164	79603	0.486996	2051	0.0102366
2	14.422	80566	0.49781	2199	0.0118099
2	14.68	80713	0.499461	2397	0.0139146
2	14.937	81779	0.511432	2743	0.0175925
2	15.195	83118	0.526468	2676	0.0168803
2	15.452	83515	0.530926	2412	0.014074
2	15.71	83721	0.533239	2118	0.0109488
2	15.967	83500	0.530757	2213	0.0119587
2	16.225	84544	0.542481	2551	0.0155516
2	16.482	84471	0.541661	2765	0.0178264
2	16.74	83022	0.52539	2684	0.0169654
2	16.997	82757	0.522414	2456	0.0145417
2	17.255	83338	0.528938	2471	0.0147012
2	17.512	81132	0.504166	2610	0.0161788
2	17.77	79176	0.482201	2654	0.0166465
2	18.028	79463	0.485424	2544	0.0154772
2	18.285	78684	0.476677	2566	0.015711
2	18.543	77868	0.467513	2441	0.0143823
2	18.8	79456	0.485346	2338	0.0132874
2	19.058	83279	0.528276	2397	0.0139146
2	19.315	85713	0.555608	2507	0.0150839
2	19.573	87169	0.571958	2250	0.012352
2	19.83	88353	0.585254	2309	0.0129791
2	20.088	87941	0.580627	2647	0.0165721
2	20.345	86316	0.562379	2654	0.0166465
2	20.603	85221	0.550083	2559	0.0156366
2	20.86	83779	0.53389	2625	0.0163382
2	21.118	81551	0.508871	2551	0.0155516
2	21.376	79897	0.490298	2301	0.0128941
2	21.633	78419	0.473701	2353	0.0134469
2	21.891	79566	0.486581	2419	0.0141484
2	22.148	82846	0.523413	2309	0.0129791
2	22.406	86522	0.564693	2426	0.0142228
2	22.663	89478	0.597887	2441	0.0143823
2	22.921	90199	0.605983	2434	0.0143079
2	23.178	89294	0.59582	2566	0.015711
2	23.436	89015	0.592687	2610	0.0161788
2	23.693	87978	0.581043	2581	0.0158705
2	23.951	86485	0.564277	2574	0.0157961
2	24.208	87199	0.572295	2713	0.0172736
2	24.466	88522	0.587151	2882	0.0190701
2	24.723	90787	0.612586	2956	0.0198567
2	24.981	91684	0.622659	2978	0.0200906
2	25.239	89838	0.601929	3000	0.0203244
2	25.496	86257	0.561717	2603	0.0161043
2	25.754	83507	0.530836	2257	0.0124264
2	26.011	82257	0.516799	2176	0.0115654
2	26.269	81088	0.503672	2191	0.0117248
2	26.526	79206	0.482538	2103	0.0107894
2	26.784	77390	0.462146	2162	0.0114165
2	27.041	77199	0.460001	2294	0.0128197
2	27.299	78684	0.476677	2426	0.0142228
2	27.556	79581	0.486749	2353	0.0134469
2	27.814	78904	0.479147	2493	0.0149351
2	28.071	78449	0.474038	2544	0.0154772
2	28.329	79882	0.490129	2478	0.0147756
2	28.587	81640	0.509871	2426	0.0142228
2	28.844	82110	0.515148	2419	0.0141484
2	29.102	81662	0.510118	2434	0.0143079
2	29.359	81632	0.509781	2684	0.0169654
2	29.617	81118	0.504009	2897	0.0192295
2	29.874	80132	0.492937	2691	0.0170398
2	30.132	79566	0.486581	2603	0.0161043
2	30.389	80515	0.497238	2882	0.0190701
2	30.647	80625	0.498473	2985	0.020165
2	30.904	79926	0.490623	3125	0.0216532
2	31.162	79846	0.489725	2993	0.02025
2	31.419	80669	0.498967	2699	0.0171248
2	31.677	80691	0.499214	2735	0.0175075
2	31.934	80007	0.491533	2640	0.0164977
2	32.192	81706	0.510612	2596	0.0160299
2	32.45	83301	0.528523	2537	0.0154028
2	32.707	86096	0.559909	2625	0.0163382
2	32.965	89081	0.593429	2897	0.0192295
2	33.222	89404	0.597056	3176	0.0221953
2	33.48	85456	0.552722	3103	0.0214193
2	33.737	81838	0.512094	3000	0.0203244
2	33.995	81118	0.504009	2853	0.0187618
2	34.252	80147	0.493105	2735	0.0175075
2	34.51	79632	0.487322	2706	0.0171992
2	34.767	79162	0.482044	2831	0.018528
2	35.025	78338	0.472791	2904	0.019304
2	35.282	78051	0.469568	3007	0.0203988
2	35.54	77809	0.466851	3368	0.0242362
2	35.798	76338	0.450332	3213	0.0225886
2	36.055	75559	0.441585	2779	0.0179752
2	36.313	77654	0.46511	2478	0.0147756
2	36.57	79926	0.490623	2287	0.0127453
2	36.828	80779	0.500202	2434	0.0143079
2	37.085	81412	0.50731	2779	0.0179752
2	37.343	82632	0.52101	2912	0.019389
2	37.6	85294	0.550903	2772	0.0179008
2	37.858	88081	0.582199	2831	0.018528
2	38.115	88551	0.587477	2794	0.0181347
2	38.373	85824	0.556854	2632	0.0164126
2	38.63	83154	0.526872	2618	0.0162638
2	38.888	82125	0.515317	2706	0.0171992
2	39.146	80449	0.496496	2603	0.0161043
2	39.403	78993	0.480146	2787	0.0180603
2	39.661	79338	0.484021	2809	0.0182941
2	39.918	79419	0.48493	2537	0.0154028
2	40.176	78603	0.475767	2691	0.0170398
2	40.433	77662	0.4652	2787	0.0180603
2	40.691	76934	0.457025	2779	0.0179752
2	40.948	75875	0.445133	3140	0.0218126
2	41.206	74904	0.434229	3132	0.0217276
2	41.463	74971	0.434982	3015	0.0204839
2	41.721	75757	0.443808	3228	0.022748
2	41.978	77338	0.461562	3449	0.0250973
2	42.236	76956	0.457272	3478	0.0254055
2	42.493	73426	0.417632	3272	0.0232158
2	42.751	70375	0.383372	2985	0.020165
2	43.009	69500	0.373546	3037	0.0207177
2	43.266	69000	0.367931	2985	0.020165
2	43.524	67574	0.351918	2993	0.02025
2	43.781	65676	0.330605	2765	0.0178264
2	44.039	63750	0.308977	2632	0.0164126
2	44.296	61941	0.288663	2566	0.015711
2	44.554	59581	0.262161	2632	0.0164126
2	44.811	58838	0.253818	2654	0.0166465
2	45.069	61309	0.281566	2757	0.0177414
2	45.326	63059	0.301217	3029	0.0206327
2	45.584	61110	0.279331	3206	0.0225142
2	45.841	58191	0.246553	3015	0.0204839
2	46.099	56750	0.230371	2824	0.0184536
2	46.357	57353	0.237142	2728	0.0174331
2	46.614	57890	0.243173	2662	0.0167315
2	46.872	57691	0.240938	2875	0.0189957
2	47.129	57515	0.238962	3257	0.0230563
2	47.387	56684	0.22963	3956	0.0304866
2	47.644	56449	0.226991	4574	0.0370559
2	47.902	55515	0.216503	4684	0.0382252
2	48.159	54625	0.206509	4522	0.0365032
2	48.417	54625	0.206509	4294	0.0340796
2	48.674	54375	0.203701	4176	0.0328252
2	48.932	55154	0.212449	4272	0.0338457
2	49.189	56287	0.225172	3993	0.0308799
2	49.447	56735	0.230203	4015	0.0311138
2	49.704	56794	0.230865	4059	0.0315815
2	49.962	57610	0.240028	4029	0.0312626
2	50.22	57434	0.238052	4022	0.0311882
2	50.477	55007	0.210798	4000	0.0309544
2	50.735	53846	0.197761	3500	0.0256394
2	50.992	55500	0.216334	3132	0.0217276
2	51.25	59346	0.259523	3191	0.0223547
2	51.507	62596	0.296018	3404	0.0246189
2	51.765	64324	0.315422	3610	0.0268087
2	52.022	66669	0.341755	3618	0.0268937
2	52.28	70110	0.380396	3669	0.0274358
2	52.537	72596	0.408312	3478	0.0254055
2	52.795	75750	0.44373	3169	0.0221209
2	53.052	80037	0.49187	3287	0.0233752
2	53.31	84949	0.547029	3184	0.0222803
2	53.568	90184	0.605815	3191	0.0223547
2	53.825	94294	0.651967	3015	0.0204839
2	54.083	96154	0.672854	2728	0.0174331
2	54.34	95537	0.665926	2860	0.0188362
2	54.598	95691	0.667655	3132	0.0217276
2	54.855	97456	0.687475	3118	0.0215788
2	55.113	99368	0.708945	2985	0.020165
2	55.37	101934	0.73776	2963	0.0199311
2	55.628	104228	0.76352	2787	0.0180603
2	55.885	102890	0.748495	2831	0.018528
2	56.143	101309	0.730742	3007	0.0203988
2	56.4	100199	0.718277	2875	0.0189957
2	56.658	100044	0.716536	2779	0.0179752
2	56.916	99199	0.707048	2846	0.0186874
2	57.173	98912	0.703825	2853	0.0187618
2	57.431	95772	0.668564	3022	0.0205583
2	57.688	89382	0.596809	3331	0.0238429
2	57.946	84463	0.541571	3419	0.0247784
2	58.203	83426	0.529926	3235	0.0228225
2	58.461	84574	0.542818	3051	0.0208666
2	58.718	86574	0.565276	3235	0.0228225
2	58.976	88904	0.591441	3110	0.0214937
2	59.233	91037	0.615393	2882	0.0190701
2	59.491	91838	0.624388	2816	0.0183685
2	59.748	91684	0.622659	2787	0.0180603
2	60.006	91221	0.617459	2669	0.0168059
2	60.263	91640	0.622165	2618	0.0162638
2	60.521	93184	0.639503	2537	0.0154028
2	60.779	93985	0.648498	2449	0.0144673
2	61.036	96132	0.672607	2404	0.013989
2	61.294	97603	0.689125	2507	0.0150839
2	61.551	96066	0.671866	2493	0.0149351
2	61.809	92051	0.62678	2368	0.0136063
2	62.066	87750	0.578482	2551	0.0155516
2	62.324	86125	0.560234	2581	0.0158705
2	62.581	86890	0.568825	2559	0.0156366
2	62.839	88860	0.590947	2610	0.0161788
2	63.096	90426	0.608532	2551	0.0155516
2	63.354	92493	0.631743	2419	0.0141484
2	63.611	93074	0.638268	2426	0.0142228
2	63.869	91993	0.626129	2581	0.0158705
2	64.127	91640	0.622165	2647	0.0165721
2	64.384	90654	0.611092	2500	0.0150095
2	64.642	88507	0.586983	2434	0.0143079
2	64.899	88044	0.581784	2294	0.0128197
2	65.157	89963	0.603333	2412	0.014074
2	65.414	91066	0.615719	2390	0.0138402
2	65.672	92493	0.631743	2449	0.0144673
2	65.929	95426	0.664679	2419	0.0141484
2	66.187	96037	0.67154	2353	0.0134469
2	66.444	94603	0.655437	2235	0.0121925
2	66.702	93287	0.640659	2257	0.0124264
2	66.959	93721	0.645533	2243	0.0122776
2	67.217	93118	0.638762	2449	0.0144673
2	67.474	92846	0.635707	2419	0.0141484
2	67.732	93287	0.640659	2081	0.0105555
2	67.99	94368	0.652798	2007	0.00976891
2	68.247	95485	0.665342	2059	0.0103217
2	68.505	96199	0.673359	2081	0.0105555
2	68.762	96022	0.671372	2051	0.0102366
2	69.02	94522	0.654528	2132	0.0110976
2	69.277	93963	0.64825	2426	0.0142228
2	69.535	95375	0.664106	2772	0.0179008
2	69.792	98191	0.695728	2912	0.019389
2	70.05	99000	0.704813	2632	0.0164126
2	70.307	97853	0.691933	2434	0.0143079
2	70.565	95750	0.668317	2250	0.012352
2	70.822	95088	0.660884	2140	0.0111827
2	71.08	95904	0.670047	2162	0.0114165
2	71.338	98154	0.695313	2309	0.0129791
2	71.595	100801	0.725037	2066	0.0103961
2	71.853	101243	0.73	1750	0.00703701
2	72.11	100904	0.726194	1772	0.00727087
2	72.368	99007	0.704892	2066	0.0103961
2	72.625	97404	0.686891	2309	0.0129791
2	72.883	96463	0.676324	2493	0.0149351
2	73.14	96375	0.675336	2353	0.0134469
2	73.398	96941	0.681692	1912	0.00875906
2	73.655	99669	0.712325	1772	0.00727087
2	73.913	103838	0.759141	2037	0.0100878
2	74.17	106596	0.790111	2118	0.0109488
2	74.428	107934	0.805136	1897	0.00859961
2	74.686	108978	0.81686	1919	0.00883347
2	74.943	107478	0.800016	2110	0.0108638
2	75.201	104324	0.764598	2243	0.0122776
2	75.458	103507	0.755424	2265	0.0125114
2	75.716	104044	0.761454	2287	0.0127453
2	75.973	103706	0.757658	2154	0.0113315
2	76.231	102434	0.743375	1934	0.00899292
2	76.488	101066	0.728013	2132	0.0110976
2	76.746	102919	0.748821	2360	0.0135213
2	77.003	103978	0.760713	2441	0.0143823
2	77.261	105301	0.775569	2382	0.0137551
2	77.518	109199	0.819342	2382	0.0137551
2	77.776	116066	0.896454	2309	0.0129791
2	78.033	121985	0.962921	2419	0.0141484
2	78.291	125287	1	2368	0.0136063
2	78.549	124838	0.994958	2132	0.0110976
2	78.806	121787	0.960697	2118	0.0109488
2	79.064	120265	0.943606	2213	0.0119587
2	79.321	117397	0.9114	2324	0.0131386
2	79.579	114096	0.874332	2412	0.014074
2	79.836	113713	0.870031	2301	0.0128941
3	0	80662	0.498888	2441	0.0143823
3	0.258	85228	0.550162	2404	0.013989
3	0.515	87463	0.575259	2434	0.0143079
3	0.773	86831	0.568162	2574	0.0157961
3	1.03	84449	0.541414	2618	0.0162638
3	1.288	82096	0.514991	2684	0.0169654
3	1.545	82257	0.516799	2699	0.0171248
3	1.803	83316	0.528691	2662	0.0167315
3	2.06	82963	0.524727	2493	0.0149351
3	2.318	82132	0.515395	2522	0.0152433
3	2.575	80934	0.501943	2632	0.0164126
3	2.833	81574	0.509129	2632	0.0164126
3	3.09	85831	0.556933	2713	0.0172736
3	3.348	89838	0.601929	2794	0.0181347
3	3.606	91779	0.623725	2449	0.0144673
3	3.863	90632	0.610845	2007	0.00976891
3	4.121	86419	0.563536	2213	0.0119587
3	4.378	82596	0.520606	2632	0.0164126
3	4.636	81360	0.506726	2794	0.0181347
3	4.893	83316	0.528691	2684	0.0169654
3	5.151	86500	0.564445	2610	0.0161788
3	5.408	84478	0.54174	2478	0.0147756
3	5.666	78625	0.476014	2456	0.0145417
3	5.923	75132	0.43679	2632	0.0164126
3	6.181	73985	0.42391	2669	0.0168059
3	6.438	73551	0.419036	2529	0.0153177
3	6.696	72081	0.402529	2581	0.0158705
3	6.953	71640	0.397577	2500	0.0150095
3	7.211	71154	0.392119	2257	0.0124264
3	7.469	68721	0.364798	2390	0.0138402
3	7.726	66890	0.344237	2559	0.0156366
3	7.984	67801	0.354467	2515	0.0151689
3	8.241	69324	0.371569	2449	0.0144673
3	8.499	70559	0.385438	2375	0.0136807
3	8.756	71647	0.397655	2331	0.013213
3	9.014	73081	0.413758	2301	0.0128941
3	9.271	76934	0.457025	2338	0.0132874
3	9.529	80331	0.495171	2390	0.0138402
3	9.786	79191	0.48237	2618	0.0162638
3	10.044	76015	0.446705	2676	0.0168803
3	10.301	71860	0.400047	2449	0.0144673
3	10.559	69316	0.37148	2199	0.0118099
3	10.817	70478	0.384528	2147	0.0112571
3	11.074	73250	0.415656	2324	0.0131386
3	11.332	73640	0.420035	2500	0.0150095
3	11.589	72309	0.405089	2397	0.0139146
3	11.847	71390	0.394769	2154	0.0113315
3	12.104	70419	0.383866	2162	0.0114165
3	12.362	70824	0.388414	2360	0.0135213
3	12.619	72051	0.402192	2368	0.0136063
3	12.877	72699	0.409469	2287	0.0127453
3	13.134	71581	0.396914	2338	0.0132874
3	13.392	70529	0.385101	2647	0.0165721
3	13.649	69537	0.373961	2765	0.0178264
3	13.907	69213	0.370323	2765	0.0178264
3	14.164	69125	0.369335	2507	0.0150839
3	14.422	67618	0.352412	2206	0.0118843
3	14.68	66522	0.340105	2118	0.0109488
3	14.937	67265	0.348448	2228	0.0121181
3	15.195	68493	0.362238	2537	0.0154028
3	15.452	69846	0.377431	3007	0.0203988
3	15.71	71353	0.394354	2868	0.0189213
3	15.967	72140	0.403191	2581	0.0158705
3	16.225	71515	0.396173	2493	0.0149351
3	16.482	71779	0.399138	2353	0.0134469
3	16.74	72647	0.408885	2272	0.0125858
3	16.997	72750	0.410041	2456	0.0145417
3	17.255	72816	0.410782	2757	0.0177414
3	17.512	72787	0.410457	2890	0.0191551
3	17.77	72853	0.411198	2853	0.0187618
3	18.028	72066	0.40236	2463	0.0146162
3	18.285	69632	0.375028	2382	0.0137551
3	18.543	66449	0.339285	2559	0.0156366
3	18.8	65963	0.333827	2493	0.0149351
3	19.058	67338	0.349268	2301	0.0128941
3	19.315	70272	0.382215	2059	0.0103217
3	19.573	72941	0.412186	2243	0.0122776
3	19.83	74287	0.427301	2441	0.0143823
3	20.088	74110	0.425313	2485	0.01485
3	20.345	73809	0.421933	2574	0.0157961
3	20.603	74772	0.432747	2816	0.0183685
3	20.86	74213	0.42647	2831	0.018528
3	21.118	72574	0.408065	2618	0.0162638
3	21.376	70941	0.389727	2441	0.0143823
3	21.633	69007	0.36801	2309	0.0129791
3	21.891	66478	0.339611	2051	0.0102366
3	22.148	65728	0.331189	2272	0.0125858
3	22.406	66434	0.339116	2581	0.0158705
3	22.663	67934	0.355961	2419	0.0141484
3	22.921	69632	0.375028	2397	0.0139146
3	23.178	70662	0.386594	2471	0.0147012
3	23.436	70985	0.390221	2654	0.0166465
3	23.693	70985	0.390221	2816	0.0183685
3	23.951	71662	0.397824	2713	0.0172736
3	24.208	71794	0.399306	2750	0.0176669
3	24.466	72257	0.404505	2515	0.0151689
3	24.723	71882	0.400294	2272	0.0125858
3	24.981	70919	0.38948	2257	0.0124264
3	25.239	69360	0.371974	2287	0.0127453
3	25.496	69110	0.369166	2184	0.0116504
3	25.754	69765	0.376522	2279	0.0126602
3	26.011	72647	0.408885	2353	0.0134469
3	26.269	73691	0.420608	2081	0.0105555
3	26.526	71912	0.400631	2015	0.00985394
3	26.784	71169	0.392288	2301	0.0128941
3	27.041	70971	0.390064	2574	0.0157961
3	27.299	70691	0.38692	2684	0.0169654
3	27.556	70684	0.386841	2581	0.0158705
3	27.814	70000	0.37916	2537	0.0154028
3	28.071	68632	0.363799	2301	0.0128941
3	28.329	67838	0.354883	2294	0.0128197
3	28.587	67029	0.345798	2162	0.0114165
3	28.844	66618	0.341183	2037	0.0100878
3	29.102	67301	0.348852	2154	0.0113315
3	29.359	68228	0.359262	2103	0.0107894
3	29.617	67051	0.346045	2118	0.0109488
3	29.874	65912	0.333255	2279	0.0126602
3	30.132	65015	0.323182	2537	0.0154028
3	30.389	65074	0.323844	2801	0.0182091
3	30.647	64875	0.32161	2890	0.0191551
3	30.904	65316	0.326562	2831	0.018528
3	31.162	66426	0.339027	2875	0.0189957
3	31.419	68147	0.358352	2787	0.0180603
3	31.677	69846	0.377431	2640	0.0164977
3	31.934	70125	0.380564	2684	0.0169654
3	32.192	68904	0.366853	2588	0.0159449
3	32.45	67765	0.354063	2471	0.0147012
3	32.707	68574	0.363147	2654	0.0166465
3	32.965	70051	0.379733	2779	0.0179752
3	33.222	70985	0.390221	2618	0.0162638
3	33.48	71860	0.400047	2500	0.0150095
3	33.737	70228	0.381721	2412	0.014074
3	33.995	68662	0.364136	2654	0.0166465
3	34.252	68566	0.363058	2838	0.0186024
3	34.51	69581	0.374455	2926	0.0195378
3	34.767	71596	0.397083	3015	0.0204839
3	35.025	71316	0.393938	3096	0.0213449
3	35.282	70132	0.380643	2971	0.0200162
3	35.54	68493	0.362238	2926	0.0195378
3	35.798	66066	0.334984	2890	0.0191551
3	36.055	65904	0.333165	2890	0.0191551
3	36.313	65978	0.333996	2728	0.0174331
3	36.57	65044	0.323508	2919	0.0194634
3	36.828	65154	0.324743	3096	0.0213449
3	37.085	66463	0.339442	3221	0.0226736
3	37.343	67426	0.350256	3221	0.0226736
3	37.6	66897	0.344316	3007	0.0203988
3	37.858	67537	0.351502	2809	0.0182941
3	38.115	68191	0.358847	2794	0.0181347
3	38.373	66868	0.34399	2787	0.0180603
3	38.63	65515	0.328797	2794	0.0181347
3	38.888	65346	0.326899	3007	0.0203988
3	39.146	66632	0.34134	3022	0.0205583
3	39.403	67419	0.350177	3096	0.0213449
3	39.661	65890	0.333008	3191	0.0223547
3	39.918	64081	0.312694	2971	0.0200162
3	40.176	63971	0.311458	2949	0.0197823
3	40.433	65368	0.327146	2684	0.0169654
3	40.691	66772	0.342912	2434	0.0143079
3	40.948	68059	0.357364	2566	0.015711
3	41.206	68176	0.358678	3103	0.0214193
3	41.463	67154	0.347202	3074	0.021111
3	41.721	65801	0.332008	3029	0.0206327
3	41.978	64015	0.311953	3154	0.0219614
3	42.236	62485	0.294772	3103	0.0214193
3	42.493	61713	0.286103	2926	0.0195378
3	42.751	62485	0.294772	3074	0.021111
3	43.009	61169	0.279994	3434	0.0249378
3	43.266	58618	0.251348	3250	0.0229819
3	43.524	57603	0.23995	2919	0.0194634
3	43.781	56868	0.231696	2934	0.0196229
3	44.039	55676	0.218311	3441	0.0250122
3	44.296	54022	0.199737	3316	0.0236835
3	44.554	52993	0.188182	2956	0.0198567
3	44.811	52316	0.18058	2985	0.020165
3	45.069	52941	0.187598	2801	0.0182091
3	45.326	52699	0.184881	2897	0.0192295
3	45.584	51426	0.170586	3125	0.0216532
3	45.841	51228	0.168362	3243	0.0229075
3	46.099	51853	0.175381	3235	0.0228225
3	46.357	51676	0.173393	3250	0.0229819
3	46.614	49956	0.154079	3551	0.0261815
3	46.872	49066	0.144084	3824	0.0290835
3	47.129	50199	0.156807	3713	0.0279036
3	47.387	52684	0.184712	3765	0.0284563
3	47.644	52699	0.184881	3640	0.0271276
3	47.902	51294	0.169103	3485	0.0254799
3	48.159	50897	0.164645	3485	0.0254799
3	48.417	50426	0.159356	3559	0.0262666
3	48.674	48949	0.142771	3596	0.0266599
3	48.932	48279	0.135247	3669	0.0274358
3	49.189	48154	0.133843	3941	0.0303272
3	49.447	48118	0.133439	4250	0.0336118
3	49.704	49103	0.1445	4154	0.0325914
3	49.962	49081	0.144253	3603	0.0267343
3	50.22	48537	0.138144	3309	0.0236091
3	50.477	47625	0.127903	3713	0.0279036
3	50.735	47022	0.121131	4184	0.0329103
3	50.992	48029	0.132439	4096	0.0319748
3	51.25	49809	0.152428	4132	0.0323575
3	51.507	51978	0.176784	4125	0.0322831
3	51.765	54412	0.204117	4007	0.0310288
3	52.022	55081	0.211629	3831	0.0291579
3	52.28	53743	0.196604	3691	0.0276697
3	52.537	52588	0.183634	3507	0.0257138
3	52.795	54449	0.204532	3522	0.0258732
3	53.052	56912	0.23219	3478	0.0254055
3	53.31	59654	0.262981	3353	0.0240768
3	53.568	63368	0.304687	3412	0.024704
3	53.825	65963	0.333827	3559	0.0262666
3	54.083	69162	0.36975	3669	0.0274358
3	54.34	72257	0.404505	3706	0.0278292
3	54.598	73324	0.416487	3853	0.0293918
3	54.855	74221	0.42656	3779	0.0286051
3	55.113	73897	0.422921	3779	0.0286051
3	55.37	73485	0.418295	3662	0.0273614
3	55.628	75096	0.436385	3544	0.0261071
3	55.885	78132	0.470478	3404	0.0246189
3	56.143	80007	0.491533	3368	0.0242362
3	56.4	80199	0.493689	3654	0.0272764
3	56.658	78147	0.470646	3588	0.0265748
3	56.916	74993	0.435229	3228	0.022748
3	57.173	73971	0.423752	3206	0.0225142
3	57.431	74551	0.430265	3456	0.0251717
3	57.688	75382	0.439597	3551	0.0261815
3	57.946	76184	0.448603	3610	0.0268087
3	58.203	76779	0.455285	3338	0.0239173
3	58.461	77316	0.461315	2926	0.0195378
3	58.718	76838	0.455947	2662	0.0167315
3	58.976	75765	0.443898	2904	0.019304
3	59.233	76015	0.446705	3066	0.021026
3	59.491	76375	0.450748	2934	0.0196229
3	59.748	75956	0.446043	2875	0.0189957
3	60.006	73890	0.422843	2728	0.0174331
3	60.263	71331	0.394107	2676	0.0168803
3	60.521	71596	0.397083	2662	0.0167315
3	60.779	74125	0.425482	2640	0.0164977
3	61.036	74757	0.432579	2794	0.0181347
3	61.294	75949	0.445964	2581	0.0158705
3	61.551	77456	0.462887	2566	0.015711
3	61.809	78846	0.478496	2566	0.015711
3	62.066	79037	0.480641	2625	0.0163382
3	62.324	77971	0.46867	2654	0.0166465
3	62.581	76544	0.452646	2691	0.0170398
3	62.839	76228	0.449097	2794	0.0181347
3	63.096	76147	0.448188	2890	0.0191551
3	63.354	75926	0.445706	2816	0.0183685
3	63.611	76294	0.449838	2699	0.0171248
3	63.869	74978	0.43506	2493	0.0149351
3	64.127	74316	0.427627	2382	0.0137551
3	64.384	76074	0.447368	2485	0.01485
3	64.642	77419	0.462471	2419	0.0141484
3	64.899	77485	0.463213	2184	0.0116504
3	65.157	76382	0.450826	2221	0.0120437
3	65.414	75287	0.43853	2132	0.0110976
3	65.672	75971	0.446211	2199	0.0118099
3	65.929	77640	0.464953	2603	0.0161043
3	66.187	78397	0.473454	2934	0.0196229
3	66.444	79287	0.483448	3103	0.0214193
3	66.702	80206	0.493768	3096	0.0213449
3	66.959	80375	0.495665	2721	0.0173587
3	67.217	79713	0.488232	2368	0.0136063
3	67.474	79265	0.483201	2235	0.0121925
3	67.732	80493	0.496991	2169	0.011491
3	67.99	81728	0.510859	2265	0.0125114
3	68.247	82838	0.523323	2426	0.0142228
3	68.505	84140	0.537944	2441	0.0143823
3	68.762	83493	0.530679	2412	0.014074
3	69.02	80890	0.501449	2338	0.0132874
3	69.277	81125	0.504087	2228	0.0121181
3	69.535	83838	0.534553	2353	0.0134469
3	69.792	84007	0.536451	2581	0.0158705
3	70.05	81971	0.513588	2691	0.0170398
3	70.307	80213	0.493846	2434	0.0143079
3	70.565	80221	0.493936	2294	0.0128197
3	70.822	80449	0.496496	2206	0.0118843
3	71.08	80294	0.494756	2015	0.00985394
3	71.338	79081	0.481135	2103	0.0107894
3	71.595	79875	0.490051	2287	0.0127453
3	71.853	80750	0.499876	2243	0.0122776
3	72.11	81007	0.502762	2309	0.0129791
3	72.368	80743	0.499798	2059	0.0103217
3	72.625	80250	0.494262	1993	0.00962009
3	72.883	80235	0.494093	1846	0.00805749
3	73.14	80838	0.500865	1779	0.00734528
3	73.398	82154	0.515643	1868	0.00829135
3	73.655	83154	0.526872	1882	0.00844016
3	73.913	84485	0.541818	1824	0.00782363
3	74.17	84846	0.545872	1875	0.00836575
3	74.428	83912	0.535384	2022	0.00992835
3	74.686	82640	0.5211	2074	0.0104811
3	74.943	81566	0.50904	2191	0.0117248
3	75.201	83081	0.526052	2154	0.0113315
3	75.458	86566	0.565187	2265	0.0125114
3	75.716	88750	0.589712	2382	0.0137551
3	75.973	89728	0.600694	2338	0.0132874
3	76.231	90301	0.607128	2265	0.0125114
3	76.488	92169	0.628105	2449	0.0144673
3	76.746	93551	0.643624	2471	0.0147012
3	77.003	94603	0.655437	2412	0.014074
3	77.261	96684	0.678806	2221	0.0120437
3	77.518	98838	0.702994	2228	0.0121181
3	77.776	101184	0.729338	2397	0.0139146
3	78.033	101618	0.734211	2493	0.0149351
3	78.291	101559	0.733549	2404	0.013989
3	78.549	103007	0.749809	2125	0.0110232
3	78.806	104985	0.772021	1868	0.00829135
3	79.064	103529	0.755671	1904	0.00867402
3	79.321	99493	0.710349	2176	0.0115654
3	79.579	97537	0.688384	2110	0.0108638
3	79.836	97515	0.688137	2015	0.00985394
4	0	70022	0.379408	2426	0.0142228
4	0.258	72390	0.405999	2118	0.0109488
4	0.515	77456	0.462887	1941	0.00906733
4	0.773	80919	0.501774	1993	0.00962009
4	1.03	79926	0.490623	2199	0.0118099
4	1.288	75941	0.445874	2294	0.0128197
4	1.545	75029	0.435633	2456	0.0145417
4	1.803	77272	0.460821	2507	0.0150839
4	2.06	78221	0.471477	2529	0.0153177
4	2.318	76853	0.456116	2529	0.0153177
4	2.575	75772	0.443977	2500	0.0150095
4	2.833	77544	0.463875	2669	0.0168059
4	3.09	80103	0.492611	2691	0.0170398
4	3.348	80904	0.501606	2404	0.013989
4	3.606	80904	0.501606	2426	0.0142228
4	3.863	81993	0.513835	2647	0.0165721
4	4.121	81588	0.509287	2529	0.0153177
4	4.378	79750	0.488647	2191	0.0117248
4	4.636	77360	0.461809	2022	0.00992835
4	4.893	75500	0.440922	1934	0.00899292
4	5.151	75574	0.441753	2066	0.0103961
4	5.408	74794	0.432994	2588	0.0159449
4	5.666	72676	0.40921	2904	0.019304
4	5.923	71331	0.394107	2912	0.019389
4	6.181	71132	0.391872	2647	0.0165721
4	6.438	71426	0.395174	2375	0.0136807
4	6.696	69691	0.375691	2434	0.0143079
4	6.953	67721	0.353569	2346	0.0133725
4	7.211	68993	0.367852	2132	0.0110976
4	7.469	69904	0.378082	2000	0.0096945
4	7.726	68809	0.365786	2199	0.0118099
4	7.984	69831	0.377263	2346	0.0133725
4	8.241	70713	0.387167	2301	0.0128941
4	8.499	70890	0.389155	2103	0.0107894
4	8.756	72007	0.401698	2176	0.0115654
4	9.014	72559	0.407897	2463	0.0146162
4	9.271	72882	0.411524	2522	0.0152433
4	9.529	73199	0.415083	2375	0.0136807
4	9.786	71949	0.401047	2441	0.0143823
4	10.044	70537	0.385191	2618	0.0162638
4	10.301	68574	0.363147	2559	0.0156366
4	10.559	66676	0.341834	2199	0.0118099
4	10.817	66051	0.334816	1912	0.00875906
4	11.074	65919	0.333333	1860	0.00820631
4	11.332	64956	0.322519	1772	0.00727087
4	11.589	65779	0.331761	1728	0.00680315
4	11.847	68632	0.363799	1956	0.00922678
4	12.104	69434	0.372805	2360	0.0135213
4	12.362	68228	0.359262	2368	0.0136063
4	12.619	65728	0.331189	2257	0.0124264
4	12.877	64221	0.314266	2235	0.0121925
4	13.134	66066	0.334984	2272	0.0125858
4	13.392	70029	0.379486	2287	0.0127453
4	13.649	71596	0.397083	2537	0.0154028
4	13.907	69596	0.374624	2654	0.0166465
4	14.164	66140	0.335815	2316	0.0130536
4	14.422	62529	0.295266	2110	0.0108638
4	14.68	60868	0.276614	2096	0.010715
4	14.937	60809	0.275951	2338	0.0132874
4	15.195	61199	0.280331	2632	0.0164126
4	15.452	64941	0.322351	2684	0.0169654
4	15.71	68993	0.367852	2757	0.0177414
4	15.967	71449	0.395432	2860	0.0188362
4	16.225	70728	0.387335	2618	0.0162638
4	16.482	68074	0.357533	2279	0.0126602
4	16.74	67250	0.34828	2184	0.0116504
4	16.997	67566	0.351828	2419	0.0141484
4	17.255	68015	0.35687	2456	0.0145417
4	17.512	69331	0.371648	2169	0.011491
4	17.77	71625	0.397408	2265	0.0125114
4	18.028	72463	0.406818	2537	0.0154028
4	18.285	68985	0.367763	2610	0.0161788
4	18.543	65059	0.323676	2566	0.015711
4	18.8	63632	0.307652	2765	0.0178264
4	19.058	63559	0.306832	2853	0.0187618
4	19.315	63588	0.307158	2596	0.0160299
4	19.573	65029	0.323339	2434	0.0143079
4	19.83	66309	0.337713	2441	0.0143823
4	20.088	66316	0.337791	2551	0.0155516
4	20.345	66426	0.339027	2522	0.0152433
4	20.603	68419	0.361407	2419	0.0141484
4	20.86	70676	0.386752	2610	0.0161788
4	21.118	71779	0.399138	2669	0.0168059
4	21.376	69081	0.368841	2493	0.0149351
4	21.633	64522	0.317646	2419	0.0141484
4	21.891	61066	0.278837	2471	0.0147012
4	22.148	60618	0.273806	2544	0.0154772
4	22.406	63757	0.309055	2515	0.0151689
4	22.663	67537	0.351502	2529	0.0153177
4	22.921	68926	0.3671	2640	0.0164977
4	23.178	66206	0.336556	2581	0.0158705
4	23.436	63765	0.309145	2632	0.0164126
4	23.693	64074	0.312615	2596	0.0160299
4	23.951	64941	0.322351	2559	0.0156366
4	24.208	65184	0.32508	2463	0.0146162
4	24.466	65132	0.324496	2375	0.0136807
4	24.723	64603	0.318555	1963	0.00930119
4	24.981	63551	0.306742	1853	0.0081319
4	25.239	60985	0.277928	2029	0.0100028
4	25.496	60125	0.26827	2382	0.0137551
4	25.754	63434	0.305428	2551	0.0155516
4	26.011	66581	0.340767	2647	0.0165721
4	26.269	66478	0.339611	2522	0.0152433
4	26.526	65309	0.326483	2309	0.0129791
4	26.784	65081	0.323923	2221	0.0120437
4	27.041	66037	0.334658	2250	0.012352
4	27.299	65757	0.331514	2250	0.012352
4	27.556	64794	0.3207	2287	0.0127453
4	27.814	64765	0.320375	2375	0.0136807
4	28.071	64206	0.314097	2537	0.0154028
4	28.329	62588	0.295928	2404	0.013989
4	28.587	61941	0.288663	2191	0.0117248
4	28.844	63382	0.304844	2169	0.011491
4	29.102	62449	0.294367	2243	0.0122776
4	29.359	59978	0.26662	2588	0.0159449
4	29.617	58596	0.2511	2846	0.0186874
4	29.874	58037	0.244823	2912	0.019389
4	30.132	58904	0.254559	2471	0.0147012
4	30.389	59750	0.264059	2324	0.0131386
4	30.647	60449	0.271909	2140	0.0111827
4	30.904	62279	0.292458	2044	0.0101622
4	31.162	63515	0.306338	1971	0.00938623
4	31.419	63059	0.301217	2059	0.0103217
4	31.677	62088	0.290314	2390	0.0138402
4	31.934	62118	0.29065	2478	0.0147756
4	32.192	62515	0.295108	2324	0.0131386
4	32.45	63610	0.307405	2272	0.0125858
4	32.707	63949	0.311211	2390	0.0138402
4	32.965	65279	0.326147	2625	0.0163382
4	33.222	64743	0.320128	2801	0.0182091
4	33.48	61507	0.283789	2706	0.0171992
4	33.737	60882	0.276771	2640	0.0164977
4	33.995	63581	0.307079	2765	0.0178264
4	34.252	64971	0.322688	2919	0.0194634
4	34.51	64640	0.318971	3022	0.0205583
4	34.767	65154	0.324743	3199	0.0224398
4	35.025	64684	0.319465	3331	0.0238429
4	35.282	63868	0.310302	2993	0.02025
4	35.54	63618	0.307494	2699	0.0171248
4	35.798	61287	0.281319	2537	0.0154028
4	36.055	59132	0.257119	2743	0.0175925
4	36.313	59213	0.258029	3184	0.0222803
4	36.57	60926	0.277265	3426	0.0248528
4	36.828	62059	0.289988	3213	0.0225886
4	37.085	62676	0.296916	3000	0.0203244
4	37.343	63029	0.30088	2941	0.0196973
4	37.6	61529	0.284036	2919	0.0194634
4	37.858	61096	0.279174	2993	0.02025
4	38.115	62676	0.296916	2853	0.0187618
4	38.373	61897	0.288169	2640	0.0164977
4	38.63	59625	0.262656	2750	0.0176669
4	38.888	58515	0.250191	2669	0.0168059
4	39.146	59228	0.258197	2522	0.0152433
4	39.403	61243	0.280825	2559	0.0156366
4	39.661	63684	0.308236	2684	0.0169654
4	39.918	64750	0.320206	2809	0.0182941
4	40.176	63750	0.308977	2904	0.019304
4	40.433	63015	0.300723	3059	0.0209516
4	40.691	61331	0.281813	3088	0.0212599
4	40.948	58088	0.245396	3007	0.0203988
4	41.206	57618	0.240118	3051	0.0208666
4	41.463	61419	0.282801	3221	0.0226736
4	41.721	64699	0.319633	3603	0.0267343
4	41.978	64103	0.312941	3551	0.0261815
4	42.236	60662	0.2743	3515	0.0257988
4	42.493	57162	0.234998	3610	0.0268087
4	42.751	57551	0.239366	3515	0.0257988
4	43.009	58846	0.253908	3213	0.0225886
4	43.266	57926	0.243577	3221	0.0226736
4	43.524	55625	0.217738	3110	0.0214937
4	43.781	52787	0.185869	3081	0.0211854
4	44.039	50632	0.16167	3081	0.0211854
4	44.296	50419	0.159278	2949	0.0197823
4	44.554	49735	0.151597	2757	0.0177414
4	44.811	50007	0.154651	2515	0.0151689
4	45.069	50801	0.163567	2618	0.0162638
4	45.326	51500	0.171417	2603	0.0161043
4	45.584	50206	0.156886	2765	0.0178264
4	45.841	50191	0.156717	2919	0.0194634
4	46.099	51478	0.17117	3221	0.0226736
4	46.357	51640	0.172989	3397	0.0245445
4	46.614	50559	0.16085	3404	0.0246189
4	46.872	49625	0.150362	3485	0.0254799
4	47.129	49463	0.148542	3434	0.0249378
4	47.387	49669	0.150856	3294	0.0234496
4	47.644	48390	0.136493	3279	0.0232902
4	47.902	47875	0.13071	3551	0.0261815
4	48.159	48610	0.138964	3809	0.028924
4	48.417	47721	0.128981	3610	0.0268087
4	48.674	45162	0.100245	3728	0.028063
4	48.932	43816	0.08513	4074	0.031741
4	49.189	45287	0.101648	4257	0.0336862
4	49.447	45478	0.103793	4228	0.033378
4	49.704	44574	0.0936419	4110	0.0321236
4	49.962	45566	0.104781	4074	0.031741
4	50.22	46456	0.114776	4162	0.0326764
4	50.477	45949	0.109082	4081	0.0318154
4	50.735	45721	0.106522	3912	0.0300189
4	50.992	46096	0.110733	3978	0.0307205
4	51.25	46397	0.114113	3890	0.0297851
4	51.507	46706	0.117583	4037	0.0313477
4	51.765	46882	0.119559	4235	0.0334524
4	52.022	46831	0.118987	4471	0.0359611
4	52.28	46544	0.115764	4500	0.0362693
4	52.537	46250	0.112462	4515	0.0364288
4	52.795	48801	0.141109	4757	0.0390012
4	53.052	51007	0.165881	4294	0.0340796
4	53.31	51029	0.166128	4176	0.0328252
4	53.568	49331	0.14706	4221	0.0333036
4	53.825	50015	0.154741	3868	0.0295512
4	54.083	54007	0.199569	3662	0.0273614
4	54.34	58096	0.245486	3588	0.0265748
4	54.598	61059	0.278758	3353	0.0240768
4	54.855	62000	0.289325	3265	0.0231414
4	55.113	62765	0.297916	3272	0.0232158
4	55.37	64926	0.322183	3213	0.0225886
4	55.628	67110	0.346708	3397	0.0245445
4	55.885	67838	0.354883	3838	0.0292323
4	56.143	67684	0.353153	3978	0.0307205
4	56.4	69757	0.376432	3493	0.025565
4	56.658	70971	0.390064	3037	0.0207177
4	56.916	70382	0.38345	3316	0.0236835
4	57.173	70404	0.383697	3596	0.0266599
4	57.431	69978	0.378913	3412	0.024704
4	57.688	67757	0.353973	3044	0.0207921
4	57.946	68963	0.367516	2919	0.0194634
4	58.203	71412	0.395016	2868	0.0189213
4	58.461	73471	0.418138	3125	0.0216532
4	58.718	74301	0.427458	3507	0.0257138
4	58.976	73426	0.417632	3485	0.0254799
4	59.233	71971	0.401294	3022	0.0205583
4	59.491	69750	0.376353	2846	0.0186874
4	59.748	69919	0.378251	2728	0.0174331
4	60.006	70993	0.390311	2404	0.013989
4	60.263	70140	0.380733	2397	0.0139146
4	60.521	67669	0.352985	2390	0.0138402
4	60.779	65904	0.333165	2404	0.013989
4	61.036	64250	0.314591	2346	0.0133725
4	61.294	63838	0.309965	2382	0.0137551
4	61.551	66963	0.345057	2412	0.014074
4	61.809	70581	0.385685	2713	0.0172736
4	62.066	71919	0.40071	2618	0.0162638
4	62.324	72037	0.402035	2559	0.0156366
4	62.581	71309	0.39386	2581	0.0158705
4	62.839	70441	0.384113	2699	0.0171248
4	63.096	70250	0.381968	2779	0.0179752
4	63.354	70493	0.384697	2588	0.0159449
4	63.611	71265	0.393366	2625	0.0163382
4	63.869	72882	0.411524	2765	0.0178264
4	64.127	73382	0.417138	2654	0.0166465
4	64.384	73419	0.417554	2544	0.0154772
4	64.642	73257	0.415735	2574	0.0157961
4	64.899	71324	0.394028	2713	0.0172736
4	65.157	68566	0.363058	2493	0.0149351
4	65.414	66993	0.345394	1897	0.00859961
4	65.672	68279	0.359835	1809	0.00766418
4	65.929	71735	0.398643	2059	0.0103217
4	66.187	74529	0.430018	2154	0.0113315
4	66.444	74235	0.426717	2221	0.0120437
4	66.702	73257	0.415735	2221	0.0120437
4	66.959	73162	0.414668	2199	0.0118099
4	67.217	72250	0.404427	2184	0.0116504
4	67.474	72059	0.402282	2301	0.0128941
4	67.732	73162	0.414668	2522	0.0152433
4	67.99	74449	0.42912	2581	0.0158705
4	68.247	75000	0.435307	2316	0.0130536
4	68.505	74912	0.434319	2118	0.0109488
4	68.762	75169	0.437205	2088	0.0106299
4	69.02	75904	0.445459	2132	0.0110976
4	69.277	76294	0.449838	2287	0.0127453
4	69.535	75588	0.44191	2257	0.0124264
4	69.792	74390	0.428458	2007	0.00976891
4	70.05	73721	0.420945	2228	0.0121181
4	70.307	72625	0.408638	2596	0.0160299
4	70.565	71368	0.394522	2610	0.0161788
4	70.822	70926	0.389559	2574	0.0157961
4	71.08	72441	0.406571	2574	0.0157961
4	71.338	74184	0.426144	2375	0.0136807
4	71.595	73412	0.417475	2213	0.0119587
4	71.853	69794	0.376847	2037	0.0100878
4	72.11	67412	0.350099	2140	0.0111827
4	72.368	69066	0.368672	2103	0.0107894
4	72.625	74022	0.424325	2132	0.0110976
4	72.883	78096	0.470074	2184	0.0116504
4	73.14	77610	0.464616	2015	0.00985394
4	73.398	76382	0.450826	1985	0.00953505
4	73.655	76176	0.448513	1882	0.00844016
4	73.913	75125	0.436711	2007	0.00976891
4	74.17	75382	0.439597	2132	0.0110976
4	74.428	75809	0.444392	2074	0.0104811
4	74.686	75199	0.437542	1897	0.00859961
4	74.943	76794	0.455453	1904	0.00867402
4	75.201	79154	0.481954	2169	0.011491
4	75.458	79522	0.486087	2419	0.0141484
4	75.716	79941	0.490792	2463	0.0146162
4	75.973	80625	0.498473	2404	0.013989
4	76.231	82824	0.523166	2375	0.0136807
4	76.488	84125	0.537776	2309	0.0129791
4	76.746	84382	0.540662	1956	0.00922678
4	77.003	85051	0.548174	1801	0.00757914
4	77.261	85993	0.558752	2037	0.0100878
4	77.518	88500	0.586904	2176	0.0115654
4	77.776	89500	0.598134	2147	0.0112571
4	78.033	88022	0.581537	2147	0.0112571
4	78.291	87037	0.570476	2147	0.0112571
4	78.549	87669	0.577573	2147	0.0112571
4	78.806	89228	0.595079	2081	0.0105555
4	79.064	89816	0.601682	2169	0.011491
4	79.321	89051	0.593092	2316	0.0130536
4	79.579	88037	0.581705	2235	0.0121925
4	79.836	88809	0.590374	1890	0.0085252
5	0	71412	0.395016	2015	0.00985394
5	0.258	71257	0.393276	2074	0.0104811
5	0.515	72426	0.406403	2324	0.0131386
5	0.773	75346	0.439193	2272	0.0125858
5	1.03	77603	0.464538	2243	0.0122776
5	1.288	76382	0.450826	2044	0.0101622
5	1.545	74059	0.424741	1985	0.00953505
5	1.803	73382	0.417138	1963	0.00930119
5	2.06	75096	0.436385	2088	0.0106299
5	2.318	77824	0.467019	2243	0.0122776
5	2.575	80103	0.492611	2596	0.0160299
5	2.833	80735	0.499708	2728	0.0174331
5	3.09	77949	0.468423	2632	0.0164126
5	3.348	74779	0.432826	2588	0.0159449
5	3.606	72993	0.41277	2640	0.0164977
5	3.863	73853	0.422427	2706	0.0171992
5	4.121	75875	0.445133	2713	0.0172736
5	4.378	75603	0.442079	2596	0.0160299
5	4.636	73493	0.418385	2529	0.0153177
5	4.893	70243	0.381889	2544	0.0154772
5	5.151	69669	0.375444	2346	0.0133725
5	5.408	72213	0.404011	2228	0.0121181
5	5.666	72912	0.41186	2309	0.0129791
5	5.923	71309	0.39386	2581	0.0158705
5	6.181	68654	0.364046	2669	0.0168059
5	6.438	67132	0.346955	2868	0.0189213
5	6.696	65588	0.329616	2713	0.0172736
5	6.953	64824	0.321037	2537	0.0154028
5	7.211	66897	0.344316	2684	0.0169654
5	7.469	68044	0.357196	2772	0.0179008
5	7.726	67228	0.348033	2809	0.0182941
5	7.984	67831	0.354804	2669	0.0168059
5	8.241	68287	0.359925	2640	0.0164977
5	8.499	69235	0.37057	2603	0.0161043
5	8.756	70713	0.387167	2691	0.0170398
5	9.014	71265	0.393366	2588	0.0159449
5	9.271	72551	0.407807	2375	0.0136807
5	9.529	72463	0.406818	2338	0.0132874
5	9.786	71110	0.391625	2500	0.0150095
5	10.044	68434	0.361575	2397	0.0139146
5	10.301	65625	0.330032	2213	0.0119587
5	10.559	65125	0.324417	2331	0.013213
5	10.817	65478	0.328381	2559	0.0156366
5	11.074	65610	0.329863	2522	0.0152433
5	11.332	65169	0.324911	2515	0.0151689
5	11.589	64044	0.312278	2581	0.0158705
5	11.847	63669	0.308067	2412	0.014074
5	12.104	64603	0.318555	2118	0.0109488
5	12.362	65007	0.323092	2221	0.0120437
5	12.619	62882	0.29923	2331	0.013213
5	12.877	61485	0.283542	2382	0.0137551
5	13.134	61684	0.285777	2169	0.011491
5	13.392	62757	0.297826	2294	0.0128197
5	13.649	64956	0.322519	2537	0.0154028
5	13.907	66537	0.340273	2544	0.0154772
5	14.164	66096	0.335321	2331	0.013213
5	14.422	64316	0.315333	2176	0.0115654
5	14.68	63301	0.303935	2162	0.0114165
5	14.937	62515	0.295108	2382	0.0137551
5	15.195	60228	0.269427	2426	0.0142228
5	15.452	59375	0.259848	2176	0.0115654
5	15.71	61654	0.28544	2081	0.0105555
5	15.967	65559	0.329291	2169	0.011491
5	16.225	69684	0.375612	2110	0.0108638
5	16.482	70941	0.389727	2140	0.0111827
5	16.74	69618	0.374871	2324	0.0131386
5	16.997	67250	0.34828	2478	0.0147756
5	17.255	66971	0.345147	2529	0.0153177
5	17.512	69265	0.370907	2713	0.0172736
5	17.77	71184	0.392456	2647	0.0165721
5	18.028	69485	0.373377	2515	0.0151689
5	18.285	65721	0.33111	2404	0.013989
5	18.543	63125	0.301958	2485	0.01485
5	18.8	61588	0.284699	2566	0.015711
5	19.058	60882	0.276771	2493	0.0149351
5	19.315	61801	0.287091	2529	0.0153177
5	19.573	63154	0.302284	2412	0.014074
5	19.83	64816	0.320947	2463	0.0146162
5	20.088	65199	0.325248	2676	0.0168803
5	20.345	64485	0.31723	2647	0.0165721
5	20.603	63860	0.310212	2603	0.0161043
5	20.86	64544	0.317893	2809	0.0182941
5	21.118	66750	0.342665	2838	0.0186024
5	21.376	67074	0.346303	2632	0.0164126
5	21.633	64140	0.313356	2610	0.0161788
5	21.891	60316	0.270415	2684	0.0169654
5	22.148	57949	0.243835	2419	0.0141484
5	22.406	58096	0.245486	2206	0.0118843
5	22.663	60206	0.26918	2316	0.0130536
5	22.921	62463	0.294525	2368	0.0136063
5	23.178	63199	0.302789	2559	0.0156366
5	23.436	62684	0.297006	2735	0.0175075
5	23.693	62287	0.292548	2669	0.0168059
5	23.951	61676	0.285687	2588	0.0159449
5	24.208	60868	0.276614	2360	0.0135213
5	24.466	60757	0.275367	2375	0.0136807
5	24.723	61132	0.279578	2375	0.0136807
5	24.981	61324	0.281734	2449	0.0144673
5	25.239	62154	0.291055	2434	0.0143079
5	25.496	62941	0.299892	2507	0.0150839
5	25.754	62772	0.297994	2449	0.0144673
5	26.011	62610	0.296175	2235	0.0121925
5	26.269	62081	0.290235	2096	0.010715
5	26.526	61191	0.280241	2074	0.0104811
5	26.784	60824	0.27612	2301	0.0128941
5	27.041	61588	0.284699	2463	0.0146162
5	27.299	64919	0.322104	2426	0.0142228
5	27.556	66890	0.344237	2368	0.0136063
5	27.814	65801	0.332008	2221	0.0120437
5	28.071	63397	0.305013	2279	0.0126602
5	28.329	62434	0.294199	2441	0.0143823
5	28.587	62132	0.290808	2441	0.0143823
5	28.844	63860	0.310212	2199	0.0118099
5	29.102	66816	0.343406	2074	0.0104811
5	29.359	66801	0.343238	2309	0.0129791
5	29.617	63596	0.307247	2434	0.0143079
5	29.874	60522	0.272728	2390	0.0138402
5	30.132	59368	0.25977	2647	0.0165721
5	30.389	59787	0.264475	2610	0.0161788
5	30.647	61522	0.283958	2316	0.0130536
5	30.904	63890	0.310549	2294	0.0128197
5	31.162	63713	0.308561	2412	0.014074
5	31.419	61853	0.287675	2360	0.0135213
5	31.677	61037	0.278511	2243	0.0122776
5	31.934	61324	0.281734	2147	0.0112571
5	32.192	61618	0.285036	2044	0.0101622
5	32.45	60176	0.268843	1904	0.00867402
5	32.707	58801	0.253403	2015	0.00985394
5	32.965	59140	0.257209	2478	0.0147756
5	33.222	59404	0.260174	2551	0.0155516
5	33.48	58294	0.247709	2463	0.0146162
5	33.737	56169	0.223847	2463	0.0146162
5	33.995	54654	0.206834	2338	0.0132874
5	34.252	55199	0.212954	2390	0.0138402
5	34.51	58029	0.244733	2463	0.0146162
5	34.767	60632	0.273964	2610	0.0161788
5	35.025	62588	0.295928	3044	0.0207921
5	35.282	62074	0.290156	3324	0.0237685
5	35.54	61000	0.278096	3228	0.022748
5	35.798	60684	0.274547	2971	0.0200162
5	36.055	61206	0.280409	2860	0.0188362
5	36.313	61368	0.282228	2993	0.02025
5	36.57	60971	0.27777	3199	0.0224398
5	36.828	59015	0.255806	3206	0.0225142
5	37.085	57154	0.234908	2831	0.018528
5	37.343	56147	0.2236	2596	0.0160299
5	37.6	56176	0.223925	2588	0.0159449
5	37.858	55985	0.221781	2750	0.0176669
5	38.115	56912	0.23219	2956	0.0198567
5	38.373	58853	0.253986	2941	0.0196973
5	38.63	58596	0.2511	2838	0.0186024
5	38.888	57941	0.243745	3015	0.0204839
5	39.146	59221	0.258119	3257	0.0230563
5	39.403	60228	0.269427	3169	0.0221209
5	39.661	60235	0.269505	3125	0.0216532
5	39.918	60015	0.267035	3257	0.0230563
5	40.176	59588	0.26224	3331	0.0238429
5	40.433	58860	0.254065	3162	0.0220465
5	40.691	57956	0.243914	3110	0.0214937
5	40.948	57574	0.239624	3051	0.0208666
5	41.206	57338	0.236974	2816	0.0183685
5	41.463	57272	0.236233	2662	0.0167315
5	41.721	57265	0.236154	2669	0.0168059
5	41.978	57971	0.244082	3029	0.0206327
5	42.236	58647	0.251673	3404	0.0246189
5	42.493	57257	0.236064	3346	0.0240024
5	42.751	55412	0.215346	3132	0.0217276
5	43.009	55978	0.221702	3265	0.0231414
5	43.266	56397	0.226407	3176	0.0221953
5	43.524	55368	0.214852	3132	0.0217276
5	43.781	54757	0.207991	3309	0.0236091
5	44.039	53360	0.192303	3360	0.0241512
5	44.296	50838	0.163983	3809	0.028924
5	44.554	49507	0.149037	4125	0.0322831
5	44.811	50346	0.158458	3890	0.0297851
5	45.069	52478	0.182399	3456	0.0251717
5	45.326	52963	0.187845	3221	0.0226736
5	45.584	51522	0.171664	3140	0.0218126
5	45.841	50051	0.155145	3478	0.0254055
5	46.099	50456	0.159693	3934	0.0302528
5	46.357	50809	0.163657	4287	0.0340051
5	46.614	50037	0.154988	4250	0.0336118
5	46.872	49346	0.147229	3985	0.0307949
5	47.129	49397	0.147801	3846	0.0293173
5	47.387	49507	0.149037	3787	0.0286902
5	47.644	49272	0.146398	3404	0.0246189
5	47.902	48654	0.139458	3301	0.023524
5	48.159	48824	0.141367	3691	0.0276697
5	48.417	47721	0.128981	4169	0.0327508
5	48.674	45956	0.109161	4228	0.033378
5	48.932	45243	0.101154	4287	0.0340051
5	49.189	45397	0.102884	4419	0.0354083
5	49.447	44397	0.0916543	4441	0.0356422
5	49.704	44088	0.0881844	4551	0.0368114
5	49.962	45147	0.100076	4919	0.0407233
5	50.22	45154	0.100155	5125	0.042913
5	50.477	43000	0.0759669	4949	0.0410422
5	50.735	41243	0.0562368	5022	0.0418181
5	50.992	41272	0.0565625	5059	0.0422115
5	51.25	41816	0.0626712	5081	0.0424453
5	51.507	42191	0.0668823	5221	0.0439335
5	51.765	41934	0.0639963	5081	0.0424453
5	52.022	41772	0.0621772	5279	0.04455
5	52.28	41993	0.0646589	5574	0.0476859
5	52.537	42824	0.0739905	5184	0.0435402
5	52.795	44191	0.0893411	4493	0.0361949
5	53.052	45235	0.101065	4449	0.0357272
5	53.31	46051	0.110228	5015	0.0417437
5	53.568	45956	0.109161	5228	0.0440079
5	53.825	45581	0.10495	5463	0.0465059
5	54.083	46662	0.117089	5456	0.0464315
5	54.34	48301	0.135494	4868	0.0401811
5	54.598	50066	0.155314	4368	0.0348662
5	54.855	52404	0.181568	3868	0.0295512
5	55.113	54963	0.210304	3846	0.0293173
5	55.37	57140	0.23475	4169	0.0327508
5	55.628	60441	0.271819	4191	0.0329847
5	55.885	62250	0.292133	4029	0.0312626
5	56.143	62890	0.299319	4507	0.0363437
5	56.4	63059	0.301217	4676	0.0381402
5	56.658	62794	0.298241	3912	0.0300189
5	56.916	61816	0.287259	3250	0.0229819
5	57.173	62890	0.299319	3184	0.0222803
5	57.431	67081	0.346382	3404	0.0246189
5	57.688	69559	0.374208	3493	0.025565
5	57.946	68926	0.3671	3353	0.0240768
5	58.203	68022	0.356949	3118	0.0215788
5	58.461	67221	0.347954	3074	0.021111
5	58.718	66993	0.345394	3191	0.0223547
5	58.976	67662	0.352906	3434	0.0249378
5	59.233	68772	0.365371	3338	0.0239173
5	59.491	69353	0.371895	3176	0.0221953
5	59.748	70765	0.387751	2934	0.0196229
5	60.006	71596	0.397083	2640	0.0164977
5	60.263	70103	0.380317	2669	0.0168059
5	60.521	67772	0.354141	2721	0.0173587
5	60.779	65199	0.325248	2699	0.0171248
5	61.036	63463	0.305754	2544	0.0154772
5	61.294	62478	0.294693	2309	0.0129791
5	61.551	62868	0.299072	2265	0.0125114
5	61.809	65066	0.323755	2331	0.013213
5	62.066	68051	0.357274	2382	0.0137551
5	62.324	69890	0.377925	2390	0.0138402
5	62.581	71838	0.3998	2353	0.0134469
5	62.839	72566	0.407975	2500	0.0150095
5	63.096	70978	0.390143	2846	0.0186874
5	63.354	67559	0.35175	2846	0.0186874
5	63.611	66529	0.340183	2596	0.0160299
5	63.869	66801	0.343238	2346	0.0133725
5	64.127	67890	0.355466	2294	0.0128197
5	64.384	69029	0.368257	2265	0.0125114
5	64.642	69985	0.378992	2074	0.0104811
5	64.899	69735	0.376185	2015	0.00985394
5	65.157	67471	0.350761	2147	0.0112571
5	65.414	67382	0.349762	2235	0.0121925
5	65.672	66838	0.343653	2404	0.013989
5	65.929	66926	0.344641	2199	0.0118099
5	66.187	67676	0.353063	1985	0.00953505
5	66.444	68566	0.363058	2140	0.0111827
5	66.702	68691	0.364461	2412	0.014074
5	66.959	67868	0.355219	2272	0.0125858
5	67.217	66551	0.34043	2081	0.0105555
5	67.474	64779	0.320532	2051	0.0102366
5	67.732	64559	0.318061	1941	0.00906733
5	67.99	66566	0.340599	1846	0.00805749
5	68.247	69676	0.375522	2015	0.00985394
5	68.505	71816	0.399553	2029	0.0100028
5	68.762	72426	0.406403	1978	0.00946064
5	69.02	73096	0.413927	2029	0.0100028
5	69.277	73324	0.416487	2074	0.0104811
5	69.535	71713	0.398396	2029	0.0100028
5	69.792	68772	0.365371	2110	0.0108638
5	70.05	66551	0.34043	2110	0.0108638
5	70.307	65493	0.32855	2044	0.0101622
5	70.565	65132	0.324496	2132	0.0110976
5	70.822	65721	0.33111	2235	0.0121925
5	71.08	67941	0.356039	2228	0.0121181
5	71.338	69809	0.377016	1926	0.00890788
5	71.595	70963	0.389974	1596	0.0054
5	71.853	70919	0.38948	1801	0.00757914
5	72.11	69963	0.378745	2287	0.0127453
5	72.368	69338	0.371727	2449	0.0144673
5	72.625	68772	0.365371	2419	0.0141484
5	72.883	69551	0.374118	2478	0.0147756
5	73.14	70397	0.383619	2596	0.0160299
5	73.398	71228	0.39295	2412	0.014074
5	73.655	72493	0.407155	2213	0.0119587
5	73.913	73037	0.413264	2221	0.0120437
5	74.17	73360	0.416891	2478	0.0147756
5	74.428	74147	0.425729	2463	0.0146162
5	74.686	76059	0.447199	2007	0.00976891
5	74.943	75301	0.438688	1647	0.00594213
5	75.201	73485	0.418295	1743	0.0069626
5	75.458	73500	0.418463	1897	0.00859961
5	75.716	75875	0.445133	1956	0.00922678
5	75.973	79419	0.48493	1934	0.00899292
5	76.231	81015	0.502852	1721	0.00672875
5	76.488	79037	0.480641	1809	0.00766418
5	76.746	76934	0.457025	2132	0.0110976
5	77.003	78154	0.470725	2279	0.0126602
5	77.261	80125	0.492858	2353	0.0134469
5	77.518	82868	0.52366	2316	0.0130536
5	77.776	86125	0.560234	2412	0.014074
5	78.033	86956	0.569566	2191	0.0117248
5	78.291	83412	0.529769	1912	0.00875906
5	78.549	80206	0.493768	1956	0.00922678
5	78.806	79985	0.491286	1978	0.00946064
5	79.064	80309	0.494924	1772	0.00727087
5	79.321	80265	0.49443	1721	0.00672875
5	79.579	81029	0.503009	1772	0.00727087
5	79.836	82500	0.519528	1735	0.00687756
6	0	67706	0.3534	2463	0.0146162
6	0.258	68890	0.366696	2412	0.014074
6	0.515	69522	0.373793	2676	0.0168803
6	0.773	69103	0.369088	2471	0.0147012
6	1.03	69882	0.377835	2066	0.0103961
6	1.288	71353	0.394354	1978	0.00946064
6	1.545	70669	0.386673	2007	0.00976891
6	1.803	69831	0.377263	2125	0.0110232
6	2.06	69169	0.369829	2522	0.0152433
6	2.318	69316	0.37148	2699	0.0171248
6	2.575	71949	0.401047	2699	0.0171248
6	2.833	75235	0.437946	2801	0.0182091
6	3.09	75184	0.437374	2728	0.0174331
6	3.348	72059	0.402282	2647	0.0165721
6	3.606	70801	0.388155	2441	0.0143823
6	3.863	71743	0.398733	2279	0.0126602
6	4.121	73904	0.423	2110	0.0108638
6	4.378	74154	0.425807	2110	0.0108638
6	4.636	71522	0.396252	2103	0.0107894
6	4.893	67831	0.354804	2037	0.0100878
6	5.151	63926	0.310953	2272	0.0125858
6	5.408	62515	0.295108	2426	0.0142228
6	5.666	64088	0.312772	2081	0.0105555
6	5.923	65022	0.323261	1919	0.00883347
6	6.181	66404	0.33878	2162	0.0114165
6	6.438	66000	0.334243	2154	0.0113315
6	6.696	63529	0.306495	2213	0.0119587
6	6.953	61971	0.289	2029	0.0100028
6	7.211	62485	0.294772	1824	0.00782363
6	7.469	63287	0.303778	1993	0.00962009
6	7.726	64206	0.314097	2257	0.0124264
6	7.984	65346	0.326899	2522	0.0152433
6	8.241	65404	0.32755	2676	0.0168803
6	8.499	65662	0.330447	2478	0.0147756
6	8.756	67846	0.354972	2441	0.0143823
6	9.014	71272	0.393444	2765	0.0178264
6	9.271	73559	0.419126	2713	0.0172736
6	9.529	71735	0.398643	2529	0.0153177
6	9.786	68346	0.360587	2603	0.0161043
6	10.044	66735	0.342497	2353	0.0134469
6	10.301	66507	0.339936	2096	0.010715
6	10.559	66912	0.344484	2250	0.012352
6	10.817	68051	0.357274	2522	0.0152433
6	11.074	66191	0.336388	2676	0.0168803
6	11.332	64147	0.313435	2625	0.0163382
6	11.589	64007	0.311863	2610	0.0161788
6	11.847	63051	0.301127	2529	0.0153177
6	12.104	61235	0.280735	2463	0.0146162
6	12.362	60360	0.270909	2390	0.0138402
6	12.619	59794	0.264553	2316	0.0130536
6	12.877	58449	0.24945	2169	0.011491
6	13.134	57713	0.241185	2206	0.0118843
6	13.392	59588	0.26224	2412	0.014074
6	13.649	64037	0.3122	2316	0.0130536
6	13.907	67757	0.353973	2228	0.0121181
6	14.164	68294	0.360003	2191	0.0117248
6	14.422	66529	0.340183	2103	0.0107894
6	14.68	63654	0.307899	1978	0.00946064
6	14.937	61706	0.286024	1926	0.00890788
6	15.195	61485	0.283542	2000	0.0096945
6	15.452	60897	0.276939	2118	0.0109488
6	15.71	60250	0.269674	2184	0.0116504
6	15.967	61985	0.289157	2066	0.0103961
6	16.225	64757	0.320285	2221	0.0120437
6	16.482	65831	0.332345	2375	0.0136807
6	16.74	65059	0.323676	2309	0.0129791
6	16.997	63941	0.311122	2279	0.0126602
6	17.255	64007	0.311863	2191	0.0117248
6	17.512	66632	0.34134	2147	0.0112571
6	17.77	68301	0.360082	2103	0.0107894
6	18.028	67816	0.354635	2287	0.0127453
6	18.285	65949	0.33367	2441	0.0143823
6	18.543	62353	0.293289	2213	0.0119587
6	18.8	60338	0.270662	2191	0.0117248
6	19.058	60206	0.26918	2125	0.0110232
6	19.315	61059	0.278758	2206	0.0118843
6	19.573	63022	0.300802	2382	0.0137551
6	19.83	64485	0.31723	2544	0.0154772
6	20.088	65735	0.331267	2581	0.0158705
6	20.345	66544	0.340352	2765	0.0178264
6	20.603	65375	0.327225	2993	0.02025
6	20.86	64294	0.315086	2971	0.0200162
6	21.118	65309	0.326483	2860	0.0188362
6	21.376	65926	0.333412	2853	0.0187618
6	21.633	65000	0.323014	2706	0.0171992
6	21.891	62978	0.300308	2713	0.0172736
6	22.148	61015	0.278264	2537	0.0154028
6	22.406	59816	0.2648	2176	0.0115654
6	22.663	59596	0.26233	1963	0.00930119
6	22.921	58919	0.254728	2103	0.0107894
6	23.178	59397	0.260095	2132	0.0110976
6	23.436	60390	0.271246	2199	0.0118099
6	23.693	59882	0.265541	2118	0.0109488
6	23.951	59169	0.257535	1919	0.00883347
6	24.208	59647	0.262903	1956	0.00922678
6	24.466	59022	0.255884	2184	0.0116504
6	24.723	56493	0.227485	2257	0.0124264
6	24.981	55537	0.21675	2324	0.0131386
6	25.239	57331	0.236895	2471	0.0147012
6	25.496	60404	0.271403	2735	0.0175075
6	25.754	61110	0.279331	2662	0.0167315
6	26.011	60426	0.27165	2500	0.0150095
6	26.269	57596	0.239871	2382	0.0137551
6	26.526	56816	0.231112	2551	0.0155516
6	26.784	58125	0.245811	2831	0.018528
6	27.041	58676	0.251999	2544	0.0154772
6	27.299	60449	0.271909	2390	0.0138402
6	27.556	62904	0.299477	2478	0.0147756
6	27.814	64088	0.312772	2493	0.0149351
6	28.071	63566	0.306911	2699	0.0171248
6	28.329	62103	0.290482	3029	0.0206327
6	28.587	61368	0.282228	2904	0.019304
6	28.844	61941	0.288663	2559	0.0156366
6	29.102	63154	0.302284	2441	0.0143823
6	29.359	62625	0.296344	2581	0.0158705
6	29.617	61257	0.280982	2485	0.01485
6	29.874	60132	0.268349	2346	0.0133725
6	30.132	59132	0.257119	2324	0.0131386
6	30.389	59294	0.258939	2544	0.0154772
6	30.647	59757	0.264138	2765	0.0178264
6	30.904	61382	0.282386	2779	0.0179752
6	31.162	63515	0.306338	2699	0.0171248
6	31.419	62184	0.291392	2596	0.0160299
6	31.677	58699	0.252257	2529	0.0153177
6	31.934	57625	0.240197	2397	0.0139146
6	32.192	58610	0.251258	2500	0.0150095
6	32.45	58051	0.24498	2912	0.019389
6	32.707	55221	0.213201	3228	0.022748
6	32.965	53044	0.188755	3015	0.0204839
6	33.222	52956	0.187767	2831	0.018528
6	33.48	54037	0.199906	2743	0.0175925
6	33.737	55294	0.214021	2728	0.0174331
6	33.995	55787	0.219557	2750	0.0176669
6	34.252	56103	0.223106	3125	0.0216532
6	34.51	56949	0.232606	3375	0.0243106
6	34.767	56324	0.225587	3463	0.0252461
6	35.025	55978	0.221702	3699	0.0277547
6	35.282	56801	0.230944	4265	0.0337713
6	35.54	58250	0.247215	5184	0.0435402
6	35.798	59191	0.257782	5529	0.0472075
6	36.055	59419	0.260342	5140	0.0430725
6	36.313	58632	0.251505	4860	0.0400961
6	36.57	58963	0.255222	4515	0.0364288
6	36.828	58632	0.251505	4125	0.0322831
6	37.085	56588	0.228552	3735	0.0281374
6	37.343	55463	0.215919	3390	0.0244701
6	37.6	56279	0.225082	3382	0.0243851
6	37.858	56728	0.230124	3235	0.0228225
6	38.115	57390	0.237558	3294	0.0234496
6	38.373	58184	0.246474	3250	0.0229819
6	38.63	57978	0.244161	3412	0.024704
6	38.888	57765	0.241769	3721	0.0279886
6	39.146	56757	0.23045	4140	0.0324425
6	39.403	56096	0.223027	4265	0.0337713
6	39.661	56588	0.228552	4088	0.0318898
6	39.918	56132	0.223431	3956	0.0304866
6	40.176	54640	0.206677	3897	0.0298595
6	40.433	54897	0.209563	3588	0.0265748
6	40.691	56787	0.230787	3287	0.0233752
6	40.948	58463	0.249607	3243	0.0229075
6	41.206	57596	0.239871	3426	0.0248528
6	41.463	56059	0.222612	3743	0.0282225
6	41.721	55110	0.211955	3735	0.0281374
6	41.978	54051	0.200063	3669	0.0274358
6	42.236	53360	0.192303	3846	0.0293173
6	42.493	53221	0.190742	3971	0.0306461
6	42.751	52949	0.187688	4088	0.0318898
6	43.009	53294	0.191562	3882	0.0297
6	43.266	54294	0.202792	3831	0.0291579
6	43.524	55471	0.216009	3772	0.0285307
6	43.781	54794	0.208406	3640	0.0271276
6	44.039	51890	0.175796	3618	0.0268937
6	44.296	49882	0.153248	3971	0.0306461
6	44.554	48750	0.140536	4382	0.035015
6	44.811	49721	0.15144	4441	0.0356422
6	45.069	51471	0.171091	4265	0.0337713
6	45.326	52816	0.186195	3949	0.0304122
6	45.584	52684	0.184712	3801	0.028839
6	45.841	50456	0.159693	3904	0.0299339
6	46.099	47404	0.125421	4176	0.0328252
6	46.357	46904	0.119806	4272	0.0338457
6	46.614	47441	0.125837	4199	0.0330697
6	46.872	46154	0.111384	4382	0.035015
6	47.129	47551	0.127072	4272	0.0338457
6	47.387	50213	0.156964	4287	0.0340051
6	47.644	49860	0.153	4794	0.0393945
6	47.902	48757	0.140614	5338	0.0451772
6	48.159	49324	0.146982	5559	0.0475264
6	48.417	50566	0.160928	5588	0.0478347
6	48.674	50897	0.164645	5507	0.0469737
6	48.932	50066	0.155314	5662	0.0486213
6	49.189	48860	0.141771	5824	0.0503433
6	49.447	47588	0.127487	5897	0.0511193
6	49.704	46066	0.110396	5588	0.0478347
6	49.962	44750	0.0956183	5419	0.0460382
6	50.22	44338	0.0909918	5537	0.0472926
6	50.477	42890	0.0747316	5897	0.0511193
6	50.735	41029	0.0538337	6529	0.0578374
6	50.992	40324	0.045917	7110	0.0640134
6	51.25	41772	0.0621772	7750	0.0708166
6	51.507	44434	0.0920698	7735	0.0706571
6	51.765	45184	0.100492	7728	0.0705827
6	52.022	43419	0.080672	7647	0.0697217
6	52.28	41493	0.0590442	6949	0.062302
6	52.537	41846	0.0630081	5860	0.050726
6	52.795	42059	0.0654	5324	0.0450284
6	53.052	42213	0.0671293	5478	0.0466654
6	53.31	42897	0.0748102	5529	0.0472075
6	53.568	42971	0.0756412	5529	0.0472075
6	53.825	43853	0.0855455	5647	0.0484618
6	54.083	44603	0.0939676	5397	0.0458044
6	54.34	44544	0.093305	5037	0.0419776
6	54.598	45132	0.0999079	5044	0.042052
6	54.855	46382	0.113945	4794	0.0393945
6	55.113	46743	0.117998	4574	0.0370559
6	55.37	47206	0.123198	4603	0.0373642
6	55.628	50574	0.161018	4676	0.0381402
6	55.885	55691	0.218479	4676	0.0381402
6	56.143	59015	0.255806	4757	0.0390012
6	56.4	60029	0.267192	4985	0.0414248
6	56.658	60110	0.268102	5096	0.0426048
6	56.916	58816	0.253571	4949	0.0410422
6	57.173	58463	0.249607	4618	0.0375237
6	57.431	59801	0.264632	4500	0.0362693
6	57.688	61199	0.280331	4294	0.0340796
6	57.946	62140	0.290897	3750	0.0282969
6	58.203	63860	0.310212	3493	0.025565
6	58.461	65493	0.32855	3250	0.0229819
6	58.718	65971	0.333917	3132	0.0217276
6	58.976	66897	0.344316	2919	0.0194634
6	59.233	65757	0.331514	2706	0.0171992
6	59.491	64007	0.311863	2706	0.0171992
6	59.748	66426	0.339027	2934	0.0196229
6	60.006	70191	0.381305	3132	0.0217276
6	60.263	70684	0.386841	3066	0.021026
6	60.521	68676	0.364293	2581	0.0158705
6	60.779	66000	0.334243	2404	0.013989
6	61.036	63860	0.310212	2426	0.0142228
6	61.294	62235	0.291964	2360	0.0135213
6	61.551	61838	0.287506	2331	0.013213
6	61.809	62493	0.294861	2404	0.013989
6	62.066	63618	0.307494	2743	0.0175925
6	62.324	65588	0.329616	2640	0.0164977
6	62.581	68412	0.361328	2537	0.0154028
6	62.839	70110	0.380396	2691	0.0170398
6	63.096	70985	0.390221	2625	0.0163382
6	63.354	68919	0.367022	2338	0.0132874
6	63.611	65963	0.333827	2154	0.0113315
6	63.869	62434	0.294199	2147	0.0112571
6	64.127	61206	0.280409	2228	0.0121181
6	64.384	61882	0.288	2257	0.0124264
6	64.642	62765	0.297916	2191	0.0117248
6	64.899	62287	0.292548	2132	0.0110976
6	65.157	63309	0.304025	2147	0.0112571
6	65.414	65037	0.323429	1985	0.00953505
6	65.672	65022	0.323261	1926	0.00890788
6	65.929	65265	0.325989	1912	0.00875906
6	66.187	66294	0.337544	2110	0.0108638
6	66.444	67250	0.34828	2243	0.0122776
6	66.702	67118	0.346797	2419	0.0141484
6	66.959	64713	0.319791	2507	0.0150839
6	67.217	62669	0.296838	2301	0.0128941
6	67.474	61324	0.281734	2044	0.0101622
6	67.732	60507	0.27256	1993	0.00962009
6	67.99	61647	0.285361	1956	0.00922678
6	68.247	63625	0.307573	2074	0.0104811
6	68.505	66794	0.343159	2184	0.0116504
6	68.762	69485	0.373377	2228	0.0121181
6	69.02	70118	0.380486	2360	0.0135213
6	69.277	69191	0.370076	2551	0.0155516
6	69.535	69037	0.368347	2522	0.0152433
6	69.792	68765	0.365292	2382	0.0137551
6	70.05	66787	0.34308	2419	0.0141484
6	70.307	65449	0.328056	2324	0.0131386
6	70.565	65596	0.329706	2309	0.0129791
6	70.822	65000	0.323014	2184	0.0116504
6	71.08	63794	0.309471	2265	0.0125114
6	71.338	63140	0.302127	2279	0.0126602
6	71.595	64647	0.31905	2029	0.0100028
6	71.853	66824	0.343496	1875	0.00836575
6	72.11	67103	0.346629	1772	0.00727087
6	72.368	67838	0.354883	1779	0.00734528
6	72.625	68110	0.357937	1838	0.00797245
6	72.883	67993	0.356623	1882	0.00844016
6	73.14	67360	0.349515	1963	0.00930119
6	73.398	68816	0.365865	2029	0.0100028
6	73.655	72699	0.409469	2103	0.0107894
6	73.913	73890	0.422843	2147	0.0112571
6	74.17	74206	0.426391	2176	0.0115654
6	74.428	74184	0.426144	2037	0.0100878
6	74.686	74684	0.431759	1831	0.00789804
6	74.943	74324	0.427716	1713	0.00664371
6	75.201	72890	0.411613	1868	0.00829135
6	75.458	71500	0.396005	1934	0.00899292
6	75.716	73191	0.414993	1985	0.00953505
6	75.973	76471	0.451826	2103	0.0107894
6	76.231	78184	0.471062	2140	0.0111827
6	76.488	77154	0.459496	2007	0.00976891
6	76.746	76919	0.456857	1926	0.00890788
6	77.003	78471	0.474285	2096	0.010715
6	77.261	79875	0.490051	2235	0.0121925
6	77.518	80125	0.492858	2279	0.0126602
6	77.776	82140	0.515485	2257	0.0124264
6	78.033	84140	0.537944	2250	0.012352
6	78.291	83390	0.529522	2199	0.0118099
6	78.549	79912	0.490466	1963	0.00930119
6	78.806	76029	0.446863	1669	0.00617599
6	79.064	74772	0.432747	1838	0.00797245
6	79.321	76750	0.454959	2088	0.0106299
6	79.579	77309	0.461236	2000	0.0096945
6	79.836	76338	0.450332	1963	0.00930119
7	0	69206	0.370244	2360	0.0135213
7	0.258	70250	0.381968	2301	0.0128941
7	0.515	69478	0.373299	2228	0.0121181
7	0.773	68206	0.359015	2162	0.0114165
7	1.03	68868	0.366449	2118	0.0109488
7	1.288	68574	0.363147	2331	0.013213
7	1.545	67596	0.352165	2618	0.0162638
7	1.803	66904	0.344394	2507	0.0150839
7	2.06	65176	0.32499	2140	0.0111827
7	2.318	64309	0.315254	2154	0.0113315
7	2.575	65346	0.326899	2603	0.0161043
7	2.833	67640	0.352659	2507	0.0150839
7	3.09	70103	0.380317	2353	0.0134469
7	3.348	71610	0.39724	2132	0.0110976
7	3.606	73382	0.417138	2096	0.010715
7	3.863	73699	0.420698	2096	0.010715
7	4.121	71787	0.399227	2368	0.0136063
7	4.378	72007	0.401698	2581	0.0158705
7	4.636	73375	0.41706	2441	0.0143823
7	4.893	71757	0.398891	2125	0.0110232
7	5.151	69507	0.373624	2081	0.0105555
7	5.408	67272	0.348527	2301	0.0128941
7	5.666	65853	0.332592	2404	0.013989
7	5.923	65382	0.327303	2456	0.0145417
7	6.181	63831	0.309886	2441	0.0143823
7	6.438	62838	0.298736	2574	0.0157961
7	6.696	62934	0.299814	2654	0.0166465
7	6.953	63059	0.301217	2537	0.0154028
7	7.211	63066	0.301296	2529	0.0153177
7	7.469	63257	0.303441	2647	0.0165721
7	7.726	62949	0.299982	2500	0.0150095
7	7.984	62765	0.297916	2051	0.0102366
7	8.241	64324	0.315422	1978	0.00946064
7	8.499	66684	0.341924	2272	0.0125858
7	8.756	66831	0.343575	2243	0.0122776
7	9.014	66404	0.33878	2257	0.0124264
7	9.271	66978	0.345225	2522	0.0152433
7	9.529	68750	0.365124	2772	0.0179008
7	9.786	67728	0.353647	2735	0.0175075
7	10.044	65713	0.33102	2301	0.0128941
7	10.301	64029	0.31211	2110	0.0108638
7	10.559	63522	0.306416	2103	0.0107894
7	10.817	65610	0.329863	2279	0.0126602
7	11.074	67456	0.350593	2250	0.012352
7	11.332	67287	0.348695	2279	0.0126602
7	11.589	66390	0.338622	2412	0.014074
7	11.847	64735	0.320038	2574	0.0157961
7	12.104	63015	0.300723	2434	0.0143079
7	12.362	62294	0.292627	2507	0.0150839
7	12.619	61699	0.285945	2537	0.0154028
7	12.877	60213	0.269258	2250	0.012352
7	13.134	59831	0.264969	2037	0.0100878
7	13.392	61007	0.278175	2169	0.011491
7	13.649	63618	0.307494	2265	0.0125114
7	13.907	65632	0.33011	2147	0.0112571
7	14.164	66096	0.335321	2199	0.0118099
7	14.422	64500	0.317399	2338	0.0132874
7	14.68	61868	0.287843	2199	0.0118099
7	14.937	60897	0.276939	2368	0.0136063
7	15.195	60162	0.268686	2309	0.0129791
7	15.452	61426	0.28288	2206	0.0118843
7	15.71	63015	0.300723	2360	0.0135213
7	15.967	61551	0.284283	2382	0.0137551
7	16.225	59632	0.262734	2412	0.014074
7	16.482	60934	0.277355	2368	0.0136063
7	16.74	62368	0.293458	2346	0.0133725
7	16.997	61662	0.28553	1904	0.00867402
7	17.255	61022	0.278343	1743	0.0069626
7	17.512	61662	0.28553	2037	0.0100878
7	17.77	64456	0.316905	2412	0.014074
7	18.028	67574	0.351918	2206	0.0118843
7	18.285	67971	0.356376	2382	0.0137551
7	18.543	64493	0.31732	2868	0.0189213
7	18.8	60978	0.277849	2831	0.018528
7	19.058	59566	0.261993	2434	0.0143079
7	19.315	60669	0.274379	2199	0.0118099
7	19.573	62618	0.296265	2426	0.0142228
7	19.83	63662	0.307989	2838	0.0186024
7	20.088	64066	0.312525	2993	0.02025
7	20.345	63331	0.304272	2912	0.019389
7	20.603	61926	0.288494	3000	0.0203244
7	20.86	62154	0.291055	3147	0.021887
7	21.118	63632	0.307652	3081	0.0211854
7	21.376	64853	0.321363	3088	0.0212599
7	21.633	64853	0.321363	3081	0.0211854
7	21.891	63765	0.309145	2897	0.0192295
7	22.148	61184	0.280162	2471	0.0147012
7	22.406	58493	0.249944	2184	0.0116504
7	22.663	56640	0.229136	2103	0.0107894
7	22.921	56559	0.228226	1985	0.00953505
7	23.178	58368	0.24854	1971	0.00938623
7	23.436	61154	0.279825	2375	0.0136807
7	23.693	61757	0.286597	2404	0.013989
7	23.951	61051	0.278669	2294	0.0128197
7	24.208	60051	0.267439	2169	0.011491
7	24.466	59919	0.265957	2213	0.0119587
7	24.723	58632	0.251505	2346	0.0133725
7	24.981	56912	0.23219	2507	0.0150839
7	25.239	55588	0.217322	2353	0.0134469
7	25.496	55912	0.220961	2346	0.0133725
7	25.754	59051	0.25621	2654	0.0166465
7	26.011	61338	0.281891	2699	0.0171248
7	26.269	61412	0.282722	2721	0.0173587
7	26.526	59125	0.257041	2706	0.0171992
7	26.784	57103	0.234335	2515	0.0151689
7	27.041	56132	0.223431	2331	0.013213
7	27.299	57147	0.234829	2265	0.0125114
7	27.556	59051	0.25621	2551	0.0155516
7	27.814	59897	0.26571	2846	0.0186874
7	28.071	59110	0.256872	2713	0.0172736
7	28.329	57669	0.240691	2368	0.0136063
7	28.587	57044	0.233672	2471	0.0147012
7	28.844	58051	0.24498	2507	0.0150839
7	29.102	61882	0.288	2537	0.0154028
7	29.359	66081	0.335152	2610	0.0161788
7	29.617	66537	0.340273	2860	0.0188362
7	29.874	62419	0.29403	2934	0.0196229
7	30.132	60044	0.267361	2993	0.02025
7	30.389	60007	0.266945	3096	0.0213449
7	30.647	59140	0.257209	2882	0.0190701
7	30.904	58331	0.248125	2529	0.0153177
7	31.162	59294	0.258939	2353	0.0134469
7	31.419	60529	0.272807	2375	0.0136807
7	31.677	59110	0.256872	2610	0.0161788
7	31.934	56147	0.2236	3029	0.0206327
7	32.192	53485	0.193707	3022	0.0205583
7	32.45	51868	0.175549	3044	0.0207921
7	32.707	51684	0.173483	3191	0.0223547
7	32.965	53287	0.191484	3228	0.022748
7	33.222	56044	0.222443	3338	0.0239173
7	33.48	57125	0.234582	3368	0.0242362
[truncated: 8,266 more rows]
